# Supplementary material for: Repositioning microbial biotechnology against COVID‐19: the case of microbial production of flavonoids
Source: Microb Biotechnol. 2020 Oct 13;14(1):94–110. doi: 10.1111/1751-7915.13675 (PMC7675739; doi:10.1111/1751-7915.13675)
Supplement: Supplementary file 2 — Table S1. List of results from molecular in silico docking studies using flavonoids with SARS‐CoV‐2 (plus human ACE) proteins. [file MBT2-14-94-s002.xlsx]

## Sheet: Tabelle1
Flavonoid	Study (First author last name)	Date	Preprint server or Journal	Link	Type of research	Target molecule inhibited	Target molecule source	PDB ID	Docking tool	Energy calculation	MolDockScore	HBond	Binding energy (kcal/mol)	Energy (kcal/mol)	VDW	HBond (kcal/mol)	Docking score	Atomic contact energy	Glide score
Apiin	Adem	2020-03-23	preprints.org	https://www.preprints.org/manuscript/202003.0333/v1	Docking study	3CLpro	SARS-CoV-2	6LU7	Molegro Virtual Docker 7		-171.01	-10.19
Baicalin	Adem	2020-03-23	preprints.org	https://www.preprints.org/manuscript/202003.0333/v1	Docking study	3CLpro	SARS-CoV-2	6LU7	Molegro Virtual Docker 7		-153.595	-12.1009
Catechin gallate	Adem	2020-03-23	preprints.org	https://www.preprints.org/manuscript/202003.0333/v1	Docking study	3CLpro	SARS-CoV-2	6LU7	Molegro Virtual Docker 7		-156.13	-16.8711
Diosmin	Adem	2020-03-23	preprints.org	https://www.preprints.org/manuscript/202003.0333/v1	Docking study	3CLpro	SARS-CoV-2	6LU7	Molegro Virtual Docker 7		-174.13	-27.26
Flavone23	Adem	2020-03-23	preprints.org	https://www.preprints.org/manuscript/202003.0333/v1	Docking study	3CLpro	SARS-CoV-2	6LU7	Molegro Virtual Docker 7		-159.637	-2.2055
Hesperidin	Adem	2020-03-23	preprints.org	https://www.preprints.org/manuscript/202003.0333/v1	Docking study	3CLpro	SARS-CoV-2	6LU7	Molegro Virtual Docker 7		-178.59	-20.26
Myricetin	Adem	2020-03-23	preprints.org	https://www.preprints.org/manuscript/202003.0333/v1	Docking study	3CLpro	SARS-CoV-2	6LU7	Molegro Virtual Docker 7		-161.716	-16.6231
Naringin	Adem	2020-03-23	preprints.org	https://www.preprints.org/manuscript/202003.0333/v1	Docking study	3CLpro	SARS-CoV-2	6LU7	Molegro Virtual Docker 7		-158.818	-8.5912
Neoeriocitrin	Adem	2020-03-23	preprints.org	https://www.preprints.org/manuscript/202003.0333/v1	Docking study	3CLpro	SARS-CoV-2	6LU7	Molegro Virtual Docker 7		-157.584	-18.6181
Neohesperidin	Adem	2020-03-23	preprints.org	https://www.preprints.org/manuscript/202003.0333/v1	Docking study	3CLpro	SARS-CoV-2	6LU7	Molegro Virtual Docker 7		-158.334	-16.1224
Pectolinarin	Adem	2020-03-23	preprints.org	https://www.preprints.org/manuscript/202003.0333/v1	Docking study	3CLpro	SARS-CoV-2	6LU7	Molegro Virtual Docker 7		-152.42	-9.0114
Quercetin 3-D-galactoside	Adem	2020-03-23	preprints.org	https://www.preprints.org/manuscript/202003.0333/v1	Docking study	3CLpro	SARS-CoV-2	6LU7	Molegro Virtual Docker 7		-148.421	-11.774
Quercetin 3-ß-D-glucoside	Adem	2020-03-23	preprints.org	https://www.preprints.org/manuscript/202003.0333/v1	Docking study	3CLpro	SARS-CoV-2	6LU7	Molegro Virtual Docker 7		-156.077	-17.2393
Rutin	Adem	2020-03-23	preprints.org	https://www.preprints.org/manuscript/202003.0333/v1	Docking study	3CLpro	SARS-CoV-2	6LU7	Molegro Virtual Docker 7		-176.27	-21.24
Scutellarin	Adem	2020-03-23	preprints.org	https://www.preprints.org/manuscript/202003.0333/v1	Docking study	3CLpro	SARS-CoV-2	6LU7	Molegro Virtual Docker 7		-157.902	-14.2029
Vitexin 2-o-Rhamnoside	Adem	2020-03-23	preprints.org	https://www.preprints.org/manuscript/202003.0333/v1	Docking study	3CLpro	SARS-CoV-2	6LU7	Molegro Virtual Docker 7		-150.021	-17.629
Chrysin	Basu	2020-04-21	osf preprints	https://osf.io/j4md2	Docking study	ACE-2 + Spike	Human/SARS-CoV-2	homology-modelled	SwissDock				-6.9
Hesperidin	Basu	2020-04-21	osf preprints	https://osf.io/j4md2	Docking study	ACE-2 + Spike	Human/SARS-CoV-2	homology-modelled	SwissDock				-9
Epigallocatechin gallate	Bhowmik	2020-04-06	ChemRxiv	https://chemrxiv.org/articles/Evaluation_of_Flavonoids_as_2019-nCoV_Cell_Entry_Inhibitor_Through_Molecular_Docking_and_Pharmacological_Analysis/12071508/1	Docking study/ADME	ACE-2	Human	1R42	PyRx (AutoDock 4/Vina)	Empirical Free Energy Scoring			-4.5
Epigallocatechin gallate	Bhowmik	2020-04-06	ChemRxiv	https://chemrxiv.org/articles/Evaluation_of_Flavonoids_as_2019-nCoV_Cell_Entry_Inhibitor_Through_Molecular_Docking_and_Pharmacological_Analysis/12071508/1	Docking study/ADME	ACE-2	Human	1R42	iGEMDOCK					-131.15	-91.36	-23.4
Epigallocatechin gallate	Bhowmik	2020-04-06	ChemRxiv	https://chemrxiv.org/articles/Evaluation_of_Flavonoids_as_2019-nCoV_Cell_Entry_Inhibitor_Through_Molecular_Docking_and_Pharmacological_Analysis/12071508/1	Docking study/ADME	Spike	SARS-CoV-2	homology-modelled	iGEMDOCK					-145.74	-109.51	-47.22
Epigallocatechin gallate	Bhowmik	2020-04-06	ChemRxiv	https://chemrxiv.org/articles/Evaluation_of_Flavonoids_as_2019-nCoV_Cell_Entry_Inhibitor_Through_Molecular_Docking_and_Pharmacological_Analysis/12071508/1	Docking study/ADME	Spike	SARS-CoV-2	homology-modelled	PyRx (AutoDock 4/Vina)				-8.1
Gallocatechin gallate	Bhowmik	2020-04-06	ChemRxiv	https://chemrxiv.org/articles/Evaluation_of_Flavonoids_as_2019-nCoV_Cell_Entry_Inhibitor_Through_Molecular_Docking_and_Pharmacological_Analysis/12071508/1	Docking study/ADME	ACE-2	Human	1R42	PyRx (AutoDock 4/Vina)	Empirical Free Energy Scoring			-4.3
Gallocatechin gallate	Bhowmik	2020-04-06	ChemRxiv	https://chemrxiv.org/articles/Evaluation_of_Flavonoids_as_2019-nCoV_Cell_Entry_Inhibitor_Through_Molecular_Docking_and_Pharmacological_Analysis/12071508/1	Docking study/ADME	ACE-2	Human	1R42	iGEMDOCK					-129.56	-84.18	-18.32
Hesperidin	Bhowmik	2020-04-06	ChemRxiv	https://chemrxiv.org/articles/Evaluation_of_Flavonoids_as_2019-nCoV_Cell_Entry_Inhibitor_Through_Molecular_Docking_and_Pharmacological_Analysis/12071508/1	Docking study/ADME	Spike	SARS-CoV-2	homology-modelled	PyRx (AutoDock 4/Vina)				-8.6
Hesperidin	Bhowmik	2020-04-06	ChemRxiv	https://chemrxiv.org/articles/Evaluation_of_Flavonoids_as_2019-nCoV_Cell_Entry_Inhibitor_Through_Molecular_Docking_and_Pharmacological_Analysis/12071508/1	Docking study/ADME	Spike	SARS-CoV-2	homology-modelled	iGEMDOCK					-139.72	-102.32	-37.4
Naringin	Bhowmik	2020-04-06	ChemRxiv	https://chemrxiv.org/articles/Evaluation_of_Flavonoids_as_2019-nCoV_Cell_Entry_Inhibitor_Through_Molecular_Docking_and_Pharmacological_Analysis/12071508/1	Docking study/ADME	Spike	SARS-CoV-2	homology-modelled	PyRx (AutoDock 4/Vina)				-8.3
Naringin	Bhowmik	2020-04-06	ChemRxiv	https://chemrxiv.org/articles/Evaluation_of_Flavonoids_as_2019-nCoV_Cell_Entry_Inhibitor_Through_Molecular_Docking_and_Pharmacological_Analysis/12071508/1	Docking study/ADME	Spike	SARS-CoV-2	homology-modelled	iGEMDOCK					-136.03	-99.25	-36.75
Quercetin	Bhowmik	2020-04-06	ChemRxiv	https://chemrxiv.org/articles/Evaluation_of_Flavonoids_as_2019-nCoV_Cell_Entry_Inhibitor_Through_Molecular_Docking_and_Pharmacological_Analysis/12071508/1	Docking study/ADME	ACE-2	Human	1R42	iGEMDOCK					-144.09	-92.46	-51.64
Quercetin	Bhowmik	2020-04-06	ChemRxiv	https://chemrxiv.org/articles/Evaluation_of_Flavonoids_as_2019-nCoV_Cell_Entry_Inhibitor_Through_Molecular_Docking_and_Pharmacological_Analysis/12071508/1	Docking study/ADME	ACE-2	Human	1R42	PyRx (AutoDock 4/Vina)	Empirical Free Energy Scoring			-6
Diosmin	Chen	2020-04-09	F1000 Research	https://f1000research.com/articles/9-129/v2	Docking study/ADME	3CLpro	SARS-CoV-2	homology-modelled	AutoDock 4/Vina				-10.1
Hesperidin	Chen	2020-04-09	F1000 Research	https://f1000research.com/articles/9-129/v2	Docking study/ADME	3CLpro	SARS-CoV-2	homology-modelled	AutoDock 4/Vina				-10.1
Naringenin	Filippini	2020-04-30	Frontiers in Microbiology	https://www.frontiersin.org/articles/10.3389/fmicb.2020.00970/full	Opinion	Endo-Lysosomal Two-Pore Channels	Human
Rhamnetin	Fischer	2020-04-20	IJMS	https://www.mdpi.com/1422-0067/21/10/3626	Docking study	3CLpro	SARS-CoV-2	6LU7	Smina (AutoDock Vina)				-8
Taxifolin	Fischer	2020-04-20	IJMS	https://www.mdpi.com/1422-0067/21/10/3626	Docking study	3CLpro	SARS-CoV-2	6LU7	Smina (AutoDock Vina)				-8.4
Daidzin	Gupta	2020-05-11	preprints.org	https://www.preprints.org/manuscript/202005.0199/v1	Docking study/molecular dynamics	Nsp15 (endoribonuclease)	SARS-CoV-2	6VWW	Schroedinger Glide	MM GBSA									-68.65
Diosmin	Gupta	2020-05-11	preprints.org	https://www.preprints.org/manuscript/202005.0199/v1	Docking study/molecular dynamics	Nsp14	SARS-CoV-2	homology-modelled	Schroedinger Glide	MM GBSA									-68.66
Hidrosmin	Gupta	2020-05-11	preprints.org	https://www.preprints.org/manuscript/202005.0199/v1	Docking study/molecular dynamics	Nsp14	SARS-CoV-2	homology-modelled	Schroedinger Glide	MM GBSA									-71.34
Isoquercetin	Gupta	2020-05-11	preprints.org	https://www.preprints.org/manuscript/202005.0199/v1	Docking study/molecular dynamics	3CLpro	SARS-CoV-2	5R83	Schroedinger Glide	MM GBSA									-73.56
Monoxerutin	Gupta	2020-05-11	preprints.org	https://www.preprints.org/manuscript/202005.0199/v1	Docking study/molecular dynamics	PLpro	SARS-CoV-2	homology-modelled	Schroedinger Glide	MM GBSA									-64.68
Troxerutin	Gupta	2020-05-11	preprints.org	https://www.preprints.org/manuscript/202005.0199/v1	Docking study/molecular dynamics	PLpro	SARS-CoV-2	homology-modelled	Schroedinger Glide	MM GBSA									-73.75
Chrysin	Hashem	2020-04-13	ChemRxiv	https://chemrxiv.org/articles/IN_Silico_Approach_of_Some_Selected_Honey_Constituents_as_SARS-CoV-2_Main_Protease_COVID-19_Inhibitors/12115359/1	Docking study	3CLpro	SARS-CoV-2	5R7Y	Maestro				-6.103
Galangin	Hashem	2020-04-13	ChemRxiv	https://chemrxiv.org/articles/IN_Silico_Approach_of_Some_Selected_Honey_Constituents_as_SARS-CoV-2_Main_Protease_COVID-19_Inhibitors/12115359/1	Docking study	3CLpro	SARS-CoV-2	5R7Y	Maestro				-6.307
Apigenin	Islam	2020-04-27	Journal of Biomolecular Structure and Dynamics	https://www.tandfonline.com/doi/full/10.1080/07391102.2020.1761883	Docking study/ADME	3CLpro	SARS-CoV-2	6LU7	AutoDock 4/Vina				-7.7
Baicalin	Islam	2020-04-27	Journal of Biomolecular Structure and Dynamics	https://www.tandfonline.com/doi/full/10.1080/07391102.2020.1761883	Docking study/ADME	3CLpro	SARS-CoV-2	6LU7	AutoDock 4/Vina				-8.1
Cyanidin 3-Glucoside	Islam	2020-04-27	Journal of Biomolecular Structure and Dynamics	https://www.tandfonline.com/doi/full/10.1080/07391102.2020.1761883	Docking study/ADME	3CLpro	SARS-CoV-2	6LU7	AutoDock 4/Vina				-8.4
Glabridin	Islam	2020-04-27	Journal of Biomolecular Structure and Dynamics	https://www.tandfonline.com/doi/full/10.1080/07391102.2020.1761883	Docking study/ADME	3CLpro	SARS-CoV-2	6LU7	AutoDock 4/Vina				-8.1
Isobavachalcone	Islam	2020-04-27	Journal of Biomolecular Structure and Dynamics	https://www.tandfonline.com/doi/full/10.1080/07391102.2020.1761883	Docking study/ADME	3CLpro	SARS-CoV-2	6LU7	AutoDock 4/Vina				-7.8
Liquiritigenin	Islam	2020-04-27	Journal of Biomolecular Structure and Dynamics	https://www.tandfonline.com/doi/full/10.1080/07391102.2020.1761883	Docking study/ADME	3CLpro	SARS-CoV-2	6LU7	AutoDock 4/Vina				-7.1
Luteolin	Islam	2020-04-27	Journal of Biomolecular Structure and Dynamics	https://www.tandfonline.com/doi/full/10.1080/07391102.2020.1761883	Docking study/ADME	3CLpro	SARS-CoV-2	6LU7	AutoDock 4/Vina				-7.5
Quercetin	Islam	2020-04-27	Journal of Biomolecular Structure and Dynamics	https://www.tandfonline.com/doi/full/10.1080/07391102.2020.1761883	Docking study/ADME	3CLpro	SARS-CoV-2	6LU7	AutoDock 4/Vina				-7.6
(-)-Epicatechin(4.beta.-->8)(-)-epigallocatechin	Joshi	2020-04-24	Journal of Biomolecular Structure and Dynamics	https://www.tandfonline.com/doi/full/10.1080/07391102.2020.1760137	Docking study/ADME	ACE-2	Human	2AJF	Autodock Vina				-7.2
(-)-Epicatechin(4.beta.-->8)(-)-epigallocatechin	Joshi	2020-04-24	Journal of Biomolecular Structure and Dynamics	https://www.tandfonline.com/doi/full/10.1080/07391102.2020.1760137	Docking study/ADME	3CLpro	SARS-CoV-2	6Y2F	Autodock Vina				-10
(-)-Epicatechin(4.beta.-->8)(-)-epigallocatechin	Joshi	2020-04-24	Journal of Biomolecular Structure and Dynamics	https://www.tandfonline.com/doi/full/10.1080/07391102.2020.1760137	Docking study/ADME	RdRp	SARS-CoV-2	7BTF	Autodock Vina				-11.8
(+)-catechin-(4.beta.-->8)(-)-epigallocatechin	Joshi	2020-04-24	Journal of Biomolecular Structure and Dynamics	https://www.tandfonline.com/doi/full/10.1080/07391102.2020.1760137	Docking study/ADME	ACE-2	Human	2AJF	Autodock Vina				-7.2
(+)-catechin-(4.beta.-->8)(-)-epigallocatechin	Joshi	2020-04-24	Journal of Biomolecular Structure and Dynamics	https://www.tandfonline.com/doi/full/10.1080/07391102.2020.1760137	Docking study/ADME	3CLpro	SARS-CoV-2	6Y2F	Autodock Vina				-10
(+)-catechin-(4.beta.-->8)(-)-epigallocatechin	Joshi	2020-04-24	Journal of Biomolecular Structure and Dynamics	https://www.tandfonline.com/doi/full/10.1080/07391102.2020.1760137	Docking study/ADME	RdRp	SARS-CoV-2	7BTF	Autodock Vina				-9.2
(+)-gallocatechin-(4??8)-(+)-catechin	Joshi	2020-04-24	Journal of Biomolecular Structure and Dynamics	https://www.tandfonline.com/doi/full/10.1080/07391102.2020.1760137	Docking study/ADME	ACE-2	Human	2AJF	Autodock Vina				-7.6
(+)-gallocatechin-(4??8)-(+)-catechin	Joshi	2020-04-24	Journal of Biomolecular Structure and Dynamics	https://www.tandfonline.com/doi/full/10.1080/07391102.2020.1760137	Docking study/ADME	3CLpro	SARS-CoV-2	6Y2F	Autodock Vina				-9.6
(+)-gallocatechin-(4??8)-(+)-catechin	Joshi	2020-04-24	Journal of Biomolecular Structure and Dynamics	https://www.tandfonline.com/doi/full/10.1080/07391102.2020.1760137	Docking study/ADME	RdRp	SARS-CoV-2	7BTF	Autodock Vina				-12
5,6,7,4'-tetrahydroxyflavonol-3-O-rutinoside	Joshi	2020-04-24	Journal of Biomolecular Structure and Dynamics	https://www.tandfonline.com/doi/full/10.1080/07391102.2020.1760137	Docking study/ADME	ACE-2	Human	2AJF	Autodock Vina				-7.3
5,6,7,4'-tetrahydroxyflavonol-3-O-rutinoside	Joshi	2020-04-24	Journal of Biomolecular Structure and Dynamics	https://www.tandfonline.com/doi/full/10.1080/07391102.2020.1760137	Docking study/ADME	3CLpro	SARS-CoV-2	6Y2F	Autodock Vina				-9.7
5,6,7,4'-tetrahydroxyflavonol-3-O-rutinoside	Joshi	2020-04-24	Journal of Biomolecular Structure and Dynamics	https://www.tandfonline.com/doi/full/10.1080/07391102.2020.1760137	Docking study/ADME	RdRp	SARS-CoV-2	7BTF	Autodock Vina				-9.9
6''-hydroxybenzoylhyperin	Joshi	2020-04-24	Journal of Biomolecular Structure and Dynamics	https://www.tandfonline.com/doi/full/10.1080/07391102.2020.1760137	Docking study/ADME	ACE-2	Human	2AJF	Autodock Vina				-8.3
6''-hydroxybenzoylhyperin	Joshi	2020-04-24	Journal of Biomolecular Structure and Dynamics	https://www.tandfonline.com/doi/full/10.1080/07391102.2020.1760137	Docking study/ADME	3CLpro	SARS-CoV-2	6Y2F	Autodock Vina				-10.1
6''-hydroxybenzoylhyperin	Joshi	2020-04-24	Journal of Biomolecular Structure and Dynamics	https://www.tandfonline.com/doi/full/10.1080/07391102.2020.1760137	Docking study/ADME	RdRp	SARS-CoV-2	7BTF	Autodock Vina				-8.9
Afzelin	Joshi	2020-04-24	Journal of Biomolecular Structure and Dynamics	https://www.tandfonline.com/doi/full/10.1080/07391102.2020.1760137	Docking study/ADME	ACE-2	Human	2AJF	Autodock Vina				-7.1
Afzelin	Joshi	2020-04-24	Journal of Biomolecular Structure and Dynamics	https://www.tandfonline.com/doi/full/10.1080/07391102.2020.1760137	Docking study/ADME	3CLpro	SARS-CoV-2	6Y2F	Autodock Vina				-8.8
Afzelin	Joshi	2020-04-24	Journal of Biomolecular Structure and Dynamics	https://www.tandfonline.com/doi/full/10.1080/07391102.2020.1760137	Docking study/ADME	RdRp	SARS-CoV-2	7BTF	Autodock Vina				-8
Ampelopsin	Joshi	2020-04-24	Journal of Biomolecular Structure and Dynamics	https://www.tandfonline.com/doi/full/10.1080/07391102.2020.1760137	Docking study/ADME	ACE-2	Human	2AJF	Autodock Vina				-7.4
Ampelopsin	Joshi	2020-04-24	Journal of Biomolecular Structure and Dynamics	https://www.tandfonline.com/doi/full/10.1080/07391102.2020.1760137	Docking study/ADME	3CLpro	SARS-CoV-2	6Y2F	Autodock Vina				-7
Ampelopsin	Joshi	2020-04-24	Journal of Biomolecular Structure and Dynamics	https://www.tandfonline.com/doi/full/10.1080/07391102.2020.1760137	Docking study/ADME	RdRp	SARS-CoV-2	7BTF	Autodock Vina				-7.5
Anemone blue anthocyanin 1	Joshi	2020-04-24	Journal of Biomolecular Structure and Dynamics	https://www.tandfonline.com/doi/full/10.1080/07391102.2020.1760137	Docking study/ADME	ACE-2	Human	2AJF	Autodock Vina				-6.8
Anemone blue anthocyanin 1	Joshi	2020-04-24	Journal of Biomolecular Structure and Dynamics	https://www.tandfonline.com/doi/full/10.1080/07391102.2020.1760137	Docking study/ADME	3CLpro	SARS-CoV-2	6Y2F	Autodock Vina				-10
Anemone blue anthocyanin 1	Joshi	2020-04-24	Journal of Biomolecular Structure and Dynamics	https://www.tandfonline.com/doi/full/10.1080/07391102.2020.1760137	Docking study/ADME	RdRp	SARS-CoV-2	7BTF	Autodock Vina				-13.2
Anemone blue anthocyanin 3	Joshi	2020-04-24	Journal of Biomolecular Structure and Dynamics	https://www.tandfonline.com/doi/full/10.1080/07391102.2020.1760137	Docking study/ADME	ACE-2	Human	2AJF	Autodock Vina				-7.7
Anemone blue anthocyanin 3	Joshi	2020-04-24	Journal of Biomolecular Structure and Dynamics	https://www.tandfonline.com/doi/full/10.1080/07391102.2020.1760137	Docking study/ADME	3CLpro	SARS-CoV-2	6Y2F	Autodock Vina				-10.1
Anemone blue anthocyanin 3	Joshi	2020-04-24	Journal of Biomolecular Structure and Dynamics	https://www.tandfonline.com/doi/full/10.1080/07391102.2020.1760137	Docking study/ADME	RdRp	SARS-CoV-2	7BTF	Autodock Vina				-12.7
Anemone purple anthocyanin 1	Joshi	2020-04-24	Journal of Biomolecular Structure and Dynamics	https://www.tandfonline.com/doi/full/10.1080/07391102.2020.1760137	Docking study/ADME	ACE-2	Human	2AJF	Autodock Vina				-7.4
Anemone purple anthocyanin 1	Joshi	2020-04-24	Journal of Biomolecular Structure and Dynamics	https://www.tandfonline.com/doi/full/10.1080/07391102.2020.1760137	Docking study/ADME	3CLpro	SARS-CoV-2	6Y2F	Autodock Vina				-10.4
Anemone purple anthocyanin 1	Joshi	2020-04-24	Journal of Biomolecular Structure and Dynamics	https://www.tandfonline.com/doi/full/10.1080/07391102.2020.1760137	Docking study/ADME	RdRp	SARS-CoV-2	7BTF	Autodock Vina				-10.2
Apigenin	Joshi	2020-04-24	Journal of Biomolecular Structure and Dynamics	https://www.tandfonline.com/doi/full/10.1080/07391102.2020.1760137	Docking study/ADME	ACE-2	Human	2AJF	Autodock Vina				-6.5
Apigenin	Joshi	2020-04-24	Journal of Biomolecular Structure and Dynamics	https://www.tandfonline.com/doi/full/10.1080/07391102.2020.1760137	Docking study/ADME	3CLpro	SARS-CoV-2	6Y2F	Autodock Vina				-7.8
Apigenin	Joshi	2020-04-24	Journal of Biomolecular Structure and Dynamics	https://www.tandfonline.com/doi/full/10.1080/07391102.2020.1760137	Docking study/ADME	RdRp	SARS-CoV-2	7BTF	Autodock Vina				-7.3
Avicularin	Joshi	2020-04-24	Journal of Biomolecular Structure and Dynamics	https://www.tandfonline.com/doi/full/10.1080/07391102.2020.1760137	Docking study/ADME	ACE-2	Human	2AJF	Autodock Vina				-7.2
Avicularin	Joshi	2020-04-24	Journal of Biomolecular Structure and Dynamics	https://www.tandfonline.com/doi/full/10.1080/07391102.2020.1760137	Docking study/ADME	3CLpro	SARS-CoV-2	6Y2F	Autodock Vina				-8.7
Avicularin	Joshi	2020-04-24	Journal of Biomolecular Structure and Dynamics	https://www.tandfonline.com/doi/full/10.1080/07391102.2020.1760137	Docking study/ADME	RdRp	SARS-CoV-2	7BTF	Autodock Vina				-7.6
Baicalin	Joshi	2020-04-24	Journal of Biomolecular Structure and Dynamics	https://www.tandfonline.com/doi/full/10.1080/07391102.2020.1760137	Docking study/ADME	ACE-2	Human	2AJF	Autodock Vina				-8.2
Baicalin	Joshi	2020-04-24	Journal of Biomolecular Structure and Dynamics	https://www.tandfonline.com/doi/full/10.1080/07391102.2020.1760137	Docking study/ADME	3CLpro	SARS-CoV-2	6Y2F	Autodock Vina				-8.3
Baicalin	Joshi	2020-04-24	Journal of Biomolecular Structure and Dynamics	https://www.tandfonline.com/doi/full/10.1080/07391102.2020.1760137	Docking study/ADME	RdRp	SARS-CoV-2	7BTF	Autodock Vina				-8.3
Berberin	Joshi	2020-04-24	Journal of Biomolecular Structure and Dynamics	https://www.tandfonline.com/doi/full/10.1080/07391102.2020.1760137	Docking study/ADME	ACE-2	Human	2AJF	Autodock Vina				-6.7
Berberin	Joshi	2020-04-24	Journal of Biomolecular Structure and Dynamics	https://www.tandfonline.com/doi/full/10.1080/07391102.2020.1760137	Docking study/ADME	3CLpro	SARS-CoV-2	6Y2F	Autodock Vina				-7
Berberin	Joshi	2020-04-24	Journal of Biomolecular Structure and Dynamics	https://www.tandfonline.com/doi/full/10.1080/07391102.2020.1760137	Docking study/ADME	RdRp	SARS-CoV-2	7BTF	Autodock Vina				-7
Biorobin	Joshi	2020-04-24	Journal of Biomolecular Structure and Dynamics	https://www.tandfonline.com/doi/full/10.1080/07391102.2020.1760137	Docking study/ADME	ACE-2	Human	2AJF	Autodock Vina				-7.4
Biorobin	Joshi	2020-04-24	Journal of Biomolecular Structure and Dynamics	https://www.tandfonline.com/doi/full/10.1080/07391102.2020.1760137	Docking study/ADME	3CLpro	SARS-CoV-2	6Y2F	Autodock Vina				-9.3
Biorobin	Joshi	2020-04-24	Journal of Biomolecular Structure and Dynamics	https://www.tandfonline.com/doi/full/10.1080/07391102.2020.1760137	Docking study/ADME	RdRp	SARS-CoV-2	7BTF	Autodock Vina				-9.1
cedeodarin	Joshi	2020-04-24	Journal of Biomolecular Structure and Dynamics	https://www.tandfonline.com/doi/full/10.1080/07391102.2020.1760137	Docking study/ADME	ACE-2	Human	2AJF	Autodock Vina				-7.4
cedeodarin	Joshi	2020-04-24	Journal of Biomolecular Structure and Dynamics	https://www.tandfonline.com/doi/full/10.1080/07391102.2020.1760137	Docking study/ADME	3CLpro	SARS-CoV-2	6Y2F	Autodock Vina				-7
cedeodarin	Joshi	2020-04-24	Journal of Biomolecular Structure and Dynamics	https://www.tandfonline.com/doi/full/10.1080/07391102.2020.1760137	Docking study/ADME	RdRp	SARS-CoV-2	7BTF	Autodock Vina				-7.6
Cedrin	Joshi	2020-04-24	Journal of Biomolecular Structure and Dynamics	https://www.tandfonline.com/doi/full/10.1080/07391102.2020.1760137	Docking study/ADME	ACE-2	Human	2AJF	Autodock Vina				-6.9
Cedrin	Joshi	2020-04-24	Journal of Biomolecular Structure and Dynamics	https://www.tandfonline.com/doi/full/10.1080/07391102.2020.1760137	Docking study/ADME	3CLpro	SARS-CoV-2	6Y2F	Autodock Vina				-6.9
Cedrin	Joshi	2020-04-24	Journal of Biomolecular Structure and Dynamics	https://www.tandfonline.com/doi/full/10.1080/07391102.2020.1760137	Docking study/ADME	RdRp	SARS-CoV-2	7BTF	Autodock Vina				-7.5
Chrysanthemin	Joshi	2020-04-24	Journal of Biomolecular Structure and Dynamics	https://www.tandfonline.com/doi/full/10.1080/07391102.2020.1760137	Docking study/ADME	ACE-2	Human	2AJF	Autodock Vina				-7.6
Chrysanthemin	Joshi	2020-04-24	Journal of Biomolecular Structure and Dynamics	https://www.tandfonline.com/doi/full/10.1080/07391102.2020.1760137	Docking study/ADME	3CLpro	SARS-CoV-2	6Y2F	Autodock Vina				-8.8
Chrysanthemin	Joshi	2020-04-24	Journal of Biomolecular Structure and Dynamics	https://www.tandfonline.com/doi/full/10.1080/07391102.2020.1760137	Docking study/ADME	RdRp	SARS-CoV-2	7BTF	Autodock Vina				-7.7
Chrysin-7-O-glucuronide	Joshi	2020-04-24	Journal of Biomolecular Structure and Dynamics	https://www.tandfonline.com/doi/full/10.1080/07391102.2020.1760137	Docking study/ADME	ACE-2	Human	2AJF	Autodock Vina				-8.5
Chrysin-7-O-glucuronide	Joshi	2020-04-24	Journal of Biomolecular Structure and Dynamics	https://www.tandfonline.com/doi/full/10.1080/07391102.2020.1760137	Docking study/ADME	3CLpro	SARS-CoV-2	6Y2F	Autodock Vina				-8.6
Chrysin-7-O-glucuronide	Joshi	2020-04-24	Journal of Biomolecular Structure and Dynamics	https://www.tandfonline.com/doi/full/10.1080/07391102.2020.1760137	Docking study/ADME	RdRp	SARS-CoV-2	7BTF	Autodock Vina				-8.7
Cinnamtannin A1	Joshi	2020-04-24	Journal of Biomolecular Structure and Dynamics	https://www.tandfonline.com/doi/full/10.1080/07391102.2020.1760137	Docking study/ADME	ACE-2	Human	2AJF	Autodock Vina				-8.2
Cinnamtannin A1	Joshi	2020-04-24	Journal of Biomolecular Structure and Dynamics	https://www.tandfonline.com/doi/full/10.1080/07391102.2020.1760137	Docking study/ADME	3CLpro	SARS-CoV-2	6Y2F	Autodock Vina				-11
Cinnamtannin A1	Joshi	2020-04-24	Journal of Biomolecular Structure and Dynamics	https://www.tandfonline.com/doi/full/10.1080/07391102.2020.1760137	Docking study/ADME	RdRp	SARS-CoV-2	7BTF	Autodock Vina				-10.8
Cinnamtannin A3	Joshi	2020-04-24	Journal of Biomolecular Structure and Dynamics	https://www.tandfonline.com/doi/full/10.1080/07391102.2020.1760137	Docking study/ADME	ACE-2	Human	2AJF	Autodock Vina				-6.5
Cinnamtannin A3	Joshi	2020-04-24	Journal of Biomolecular Structure and Dynamics	https://www.tandfonline.com/doi/full/10.1080/07391102.2020.1760137	Docking study/ADME	3CLpro	SARS-CoV-2	6Y2F	Autodock Vina				-9.9
Cinnamtannin A3	Joshi	2020-04-24	Journal of Biomolecular Structure and Dynamics	https://www.tandfonline.com/doi/full/10.1080/07391102.2020.1760137	Docking study/ADME	RdRp	SARS-CoV-2	7BTF	Autodock Vina				-10.4
Cinnamtannin D2	Joshi	2020-04-24	Journal of Biomolecular Structure and Dynamics	https://www.tandfonline.com/doi/full/10.1080/07391102.2020.1760137	Docking study/ADME	ACE-2	Human	2AJF	Autodock Vina				-7.7
Cinnamtannin D2	Joshi	2020-04-24	Journal of Biomolecular Structure and Dynamics	https://www.tandfonline.com/doi/full/10.1080/07391102.2020.1760137	Docking study/ADME	3CLpro	SARS-CoV-2	6Y2F	Autodock Vina				-10
Cinnamtannin D2	Joshi	2020-04-24	Journal of Biomolecular Structure and Dynamics	https://www.tandfonline.com/doi/full/10.1080/07391102.2020.1760137	Docking study/ADME	RdRp	SARS-CoV-2	7BTF	Autodock Vina				-8.8
Cirsimaritin	Joshi	2020-04-24	Journal of Biomolecular Structure and Dynamics	https://www.tandfonline.com/doi/full/10.1080/07391102.2020.1760137	Docking study/ADME	ACE-2	Human	2AJF	Autodock Vina				-8.2
Cirsimaritin	Joshi	2020-04-24	Journal of Biomolecular Structure and Dynamics	https://www.tandfonline.com/doi/full/10.1080/07391102.2020.1760137	Docking study/ADME	3CLpro	SARS-CoV-2	6Y2F	Autodock Vina				-9.6
Cirsimaritin	Joshi	2020-04-24	Journal of Biomolecular Structure and Dynamics	https://www.tandfonline.com/doi/full/10.1080/07391102.2020.1760137	Docking study/ADME	RdRp	SARS-CoV-2	7BTF	Autodock Vina				-9.8
Deodarin	Joshi	2020-04-24	Journal of Biomolecular Structure and Dynamics	https://www.tandfonline.com/doi/full/10.1080/07391102.2020.1760137	Docking study/ADME	ACE-2	Human	2AJF	Autodock Vina				-7.2
Deodarin	Joshi	2020-04-24	Journal of Biomolecular Structure and Dynamics	https://www.tandfonline.com/doi/full/10.1080/07391102.2020.1760137	Docking study/ADME	3CLpro	SARS-CoV-2	6Y2F	Autodock Vina				-7.2
Deodarin	Joshi	2020-04-24	Journal of Biomolecular Structure and Dynamics	https://www.tandfonline.com/doi/full/10.1080/07391102.2020.1760137	Docking study/ADME	RdRp	SARS-CoV-2	7BTF	Autodock Vina				-7.6
epicatechin-(4beta->8)-epicatechin-(4beta->6)-catechin	Joshi	2020-04-24	Journal of Biomolecular Structure and Dynamics	https://www.tandfonline.com/doi/full/10.1080/07391102.2020.1760137	Docking study/ADME	ACE-2	Human	2AJF	Autodock Vina				-8.2
epicatechin-(4beta->8)-epicatechin-(4beta->6)-catechin	Joshi	2020-04-24	Journal of Biomolecular Structure and Dynamics	https://www.tandfonline.com/doi/full/10.1080/07391102.2020.1760137	Docking study/ADME	3CLpro	SARS-CoV-2	6Y2F	Autodock Vina				-10.6
epicatechin-(4beta->8)-epicatechin-(4beta->6)-catechin	Joshi	2020-04-24	Journal of Biomolecular Structure and Dynamics	https://www.tandfonline.com/doi/full/10.1080/07391102.2020.1760137	Docking study/ADME	RdRp	SARS-CoV-2	7BTF	Autodock Vina				-9.9
Epicatechin-(4beta->8)-gallocatechin	Joshi	2020-04-24	Journal of Biomolecular Structure and Dynamics	https://www.tandfonline.com/doi/full/10.1080/07391102.2020.1760137	Docking study/ADME	ACE-2	Human	2AJF	Autodock Vina				-7.6
Epicatechin-(4beta->8)-gallocatechin	Joshi	2020-04-24	Journal of Biomolecular Structure and Dynamics	https://www.tandfonline.com/doi/full/10.1080/07391102.2020.1760137	Docking study/ADME	3CLpro	SARS-CoV-2	6Y2F	Autodock Vina				-10
Epicatechin-(4beta->8)-gallocatechin	Joshi	2020-04-24	Journal of Biomolecular Structure and Dynamics	https://www.tandfonline.com/doi/full/10.1080/07391102.2020.1760137	Docking study/ADME	RdRp	SARS-CoV-2	7BTF	Autodock Vina				-10
Galangin	Joshi	2020-04-24	Journal of Biomolecular Structure and Dynamics	https://www.tandfonline.com/doi/full/10.1080/07391102.2020.1760137	Docking study/ADME	ACE-2	Human	2AJF	Autodock Vina				-6.2
Galangin	Joshi	2020-04-24	Journal of Biomolecular Structure and Dynamics	https://www.tandfonline.com/doi/full/10.1080/07391102.2020.1760137	Docking study/ADME	3CLpro	SARS-CoV-2	6Y2F	Autodock Vina				-7.3
Galangin	Joshi	2020-04-24	Journal of Biomolecular Structure and Dynamics	https://www.tandfonline.com/doi/full/10.1080/07391102.2020.1760137	Docking study/ADME	RdRp	SARS-CoV-2	7BTF	Autodock Vina				-6.6
Gallocatechin-(4alpha->8)-epigallocatechin	Joshi	2020-04-24	Journal of Biomolecular Structure and Dynamics	https://www.tandfonline.com/doi/full/10.1080/07391102.2020.1760137	Docking study/ADME	ACE-2	Human	2AJF	Autodock Vina				-7.6
Gallocatechin-(4alpha->8)-epigallocatechin	Joshi	2020-04-24	Journal of Biomolecular Structure and Dynamics	https://www.tandfonline.com/doi/full/10.1080/07391102.2020.1760137	Docking study/ADME	3CLpro	SARS-CoV-2	6Y2F	Autodock Vina				-9.8
Gallocatechin-(4alpha->8)-epigallocatechin	Joshi	2020-04-24	Journal of Biomolecular Structure and Dynamics	https://www.tandfonline.com/doi/full/10.1080/07391102.2020.1760137	Docking study/ADME	RdRp	SARS-CoV-2	7BTF	Autodock Vina				-12.9
Gambiriin A3	Joshi	2020-04-24	Journal of Biomolecular Structure and Dynamics	https://www.tandfonline.com/doi/full/10.1080/07391102.2020.1760137	Docking study/ADME	ACE-2	Human	2AJF	Autodock Vina				-8.5
Gambiriin A3	Joshi	2020-04-24	Journal of Biomolecular Structure and Dynamics	https://www.tandfonline.com/doi/full/10.1080/07391102.2020.1760137	Docking study/ADME	3CLpro	SARS-CoV-2	6Y2F	Autodock Vina				-9.6
Gambiriin A3	Joshi	2020-04-24	Journal of Biomolecular Structure and Dynamics	https://www.tandfonline.com/doi/full/10.1080/07391102.2020.1760137	Docking study/ADME	RdRp	SARS-CoV-2	7BTF	Autodock Vina				-9.5
Gambiriin B2	Joshi	2020-04-24	Journal of Biomolecular Structure and Dynamics	https://www.tandfonline.com/doi/full/10.1080/07391102.2020.1760137	Docking study/ADME	ACE-2	Human	2AJF	Autodock Vina				-8.6
Gambiriin B2	Joshi	2020-04-24	Journal of Biomolecular Structure and Dynamics	https://www.tandfonline.com/doi/full/10.1080/07391102.2020.1760137	Docking study/ADME	3CLpro	SARS-CoV-2	6Y2F	Autodock Vina				-10
Gambiriin B2	Joshi	2020-04-24	Journal of Biomolecular Structure and Dynamics	https://www.tandfonline.com/doi/full/10.1080/07391102.2020.1760137	Docking study/ADME	RdRp	SARS-CoV-2	7BTF	Autodock Vina				-10.4
Geraniin	Joshi	2020-04-24	Journal of Biomolecular Structure and Dynamics	https://www.tandfonline.com/doi/full/10.1080/07391102.2020.1760137	Docking study/ADME	ACE-2	Human	2AJF	Autodock Vina				-6.9
Geraniin	Joshi	2020-04-24	Journal of Biomolecular Structure and Dynamics	https://www.tandfonline.com/doi/full/10.1080/07391102.2020.1760137	Docking study/ADME	3CLpro	SARS-CoV-2	6Y2F	Autodock Vina				-8.8
Geraniin	Joshi	2020-04-24	Journal of Biomolecular Structure and Dynamics	https://www.tandfonline.com/doi/full/10.1080/07391102.2020.1760137	Docking study/ADME	RdRp	SARS-CoV-2	7BTF	Autodock Vina				-9.9
Gnidicin	Joshi	2020-04-24	Journal of Biomolecular Structure and Dynamics	https://www.tandfonline.com/doi/full/10.1080/07391102.2020.1760137	Docking study/ADME	ACE-2	Human	2AJF	Autodock Vina				-6
Gnidicin	Joshi	2020-04-24	Journal of Biomolecular Structure and Dynamics	https://www.tandfonline.com/doi/full/10.1080/07391102.2020.1760137	Docking study/ADME	3CLpro	SARS-CoV-2	6Y2F	Autodock Vina				-8.8
Gnidicin	Joshi	2020-04-24	Journal of Biomolecular Structure and Dynamics	https://www.tandfonline.com/doi/full/10.1080/07391102.2020.1760137	Docking study/ADME	RdRp	SARS-CoV-2	7BTF	Autodock Vina				-8.3
Granatin A	Joshi	2020-04-24	Journal of Biomolecular Structure and Dynamics	https://www.tandfonline.com/doi/full/10.1080/07391102.2020.1760137	Docking study/ADME	ACE-2	Human	2AJF	Autodock Vina				-6.3
Granatin A	Joshi	2020-04-24	Journal of Biomolecular Structure and Dynamics	https://www.tandfonline.com/doi/full/10.1080/07391102.2020.1760137	Docking study/ADME	3CLpro	SARS-CoV-2	6Y2F	Autodock Vina				-8.4
Granatin A	Joshi	2020-04-24	Journal of Biomolecular Structure and Dynamics	https://www.tandfonline.com/doi/full/10.1080/07391102.2020.1760137	Docking study/ADME	RdRp	SARS-CoV-2	7BTF	Autodock Vina				-9.7
Hederagenin	Joshi	2020-04-24	Journal of Biomolecular Structure and Dynamics	https://www.tandfonline.com/doi/full/10.1080/07391102.2020.1760137	Docking study/ADME	ACE-2	Human	2AJF	Autodock Vina				-7.8
Hederagenin	Joshi	2020-04-24	Journal of Biomolecular Structure and Dynamics	https://www.tandfonline.com/doi/full/10.1080/07391102.2020.1760137	Docking study/ADME	3CLpro	SARS-CoV-2	6Y2F	Autodock Vina				-7.3
Hederagenin	Joshi	2020-04-24	Journal of Biomolecular Structure and Dynamics	https://www.tandfonline.com/doi/full/10.1080/07391102.2020.1760137	Docking study/ADME	RdRp	SARS-CoV-2	7BTF	Autodock Vina				-7.8
Hesperidin	Joshi	2020-04-24	Journal of Biomolecular Structure and Dynamics	https://www.tandfonline.com/doi/full/10.1080/07391102.2020.1760137	Docking study/ADME	ACE-2	Human	2AJF	Autodock Vina				-9.8
Hesperidin	Joshi	2020-04-24	Journal of Biomolecular Structure and Dynamics	https://www.tandfonline.com/doi/full/10.1080/07391102.2020.1760137	Docking study/ADME	3CLpro	SARS-CoV-2	6Y2F	Autodock Vina				-8.5
Hesperidin	Joshi	2020-04-24	Journal of Biomolecular Structure and Dynamics	https://www.tandfonline.com/doi/full/10.1080/07391102.2020.1760137	Docking study/ADME	RdRp	SARS-CoV-2	7BTF	Autodock Vina				-8.7
Hirsutrin	Joshi	2020-04-24	Journal of Biomolecular Structure and Dynamics	https://www.tandfonline.com/doi/full/10.1080/07391102.2020.1760137	Docking study/ADME	ACE-2	Human	2AJF	Autodock Vina				-7.5
Hirsutrin	Joshi	2020-04-24	Journal of Biomolecular Structure and Dynamics	https://www.tandfonline.com/doi/full/10.1080/07391102.2020.1760137	Docking study/ADME	3CLpro	SARS-CoV-2	6Y2F	Autodock Vina				-8.7
Hirsutrin	Joshi	2020-04-24	Journal of Biomolecular Structure and Dynamics	https://www.tandfonline.com/doi/full/10.1080/07391102.2020.1760137	Docking study/ADME	RdRp	SARS-CoV-2	7BTF	Autodock Vina				-7.7
Hyperin	Joshi	2020-04-24	Journal of Biomolecular Structure and Dynamics	https://www.tandfonline.com/doi/full/10.1080/07391102.2020.1760137	Docking study/ADME	ACE-2	Human	2AJF	Autodock Vina				-8.1
Hyperin	Joshi	2020-04-24	Journal of Biomolecular Structure and Dynamics	https://www.tandfonline.com/doi/full/10.1080/07391102.2020.1760137	Docking study/ADME	3CLpro	SARS-CoV-2	6Y2F	Autodock Vina				-8.6
Hyperin	Joshi	2020-04-24	Journal of Biomolecular Structure and Dynamics	https://www.tandfonline.com/doi/full/10.1080/07391102.2020.1760137	Docking study/ADME	RdRp	SARS-CoV-2	7BTF	Autodock Vina				-7.8
Hyperin (Quercetin-3-O-galactoside)	Joshi	2020-04-24	Journal of Biomolecular Structure and Dynamics	https://www.tandfonline.com/doi/full/10.1080/07391102.2020.1760137	Docking study/ADME	ACE-2	Human	2AJF	Autodock Vina				-8.2
Hyperin (Quercetin-3-O-galactoside)	Joshi	2020-04-24	Journal of Biomolecular Structure and Dynamics	https://www.tandfonline.com/doi/full/10.1080/07391102.2020.1760137	Docking study/ADME	3CLpro	SARS-CoV-2	6Y2F	Autodock Vina				-8.2
Hyperin (Quercetin-3-O-galactoside)	Joshi	2020-04-24	Journal of Biomolecular Structure and Dynamics	https://www.tandfonline.com/doi/full/10.1080/07391102.2020.1760137	Docking study/ADME	RdRp	SARS-CoV-2	7BTF	Autodock Vina				-8
Isoquercitrin	Joshi	2020-04-24	Journal of Biomolecular Structure and Dynamics	https://www.tandfonline.com/doi/full/10.1080/07391102.2020.1760137	Docking study/ADME	ACE-2	Human	2AJF	Autodock Vina				-7.9
Isoquercitrin	Joshi	2020-04-24	Journal of Biomolecular Structure and Dynamics	https://www.tandfonline.com/doi/full/10.1080/07391102.2020.1760137	Docking study/ADME	3CLpro	SARS-CoV-2	6Y2F	Autodock Vina				-8.6
Isoquercitrin	Joshi	2020-04-24	Journal of Biomolecular Structure and Dynamics	https://www.tandfonline.com/doi/full/10.1080/07391102.2020.1760137	Docking study/ADME	RdRp	SARS-CoV-2	7BTF	Autodock Vina				-7.7
Isoquercitrin (CHEMBL1098724)	Joshi	2020-04-24	Journal of Biomolecular Structure and Dynamics	https://www.tandfonline.com/doi/full/10.1080/07391102.2020.1760137	Docking study/ADME	ACE-2	Human	2AJF	Autodock Vina				-7.2
Isoquercitrin (CHEMBL1098724)	Joshi	2020-04-24	Journal of Biomolecular Structure and Dynamics	https://www.tandfonline.com/doi/full/10.1080/07391102.2020.1760137	Docking study/ADME	3CLpro	SARS-CoV-2	6Y2F	Autodock Vina				-8.5
Isoquercitrin (CHEMBL1098724)	Joshi	2020-04-24	Journal of Biomolecular Structure and Dynamics	https://www.tandfonline.com/doi/full/10.1080/07391102.2020.1760137	Docking study/ADME	RdRp	SARS-CoV-2	7BTF	Autodock Vina				-7.7
Isoquercitrin (Quercetin 3-.beta.-D-glucoside)	Joshi	2020-04-24	Journal of Biomolecular Structure and Dynamics	https://www.tandfonline.com/doi/full/10.1080/07391102.2020.1760137	Docking study/ADME	ACE-2	Human	2AJF	Autodock Vina				-7.8
Isoquercitrin (Quercetin 3-.beta.-D-glucoside)	Joshi	2020-04-24	Journal of Biomolecular Structure and Dynamics	https://www.tandfonline.com/doi/full/10.1080/07391102.2020.1760137	Docking study/ADME	3CLpro	SARS-CoV-2	6Y2F	Autodock Vina				-8.2
Isoquercitrin (Quercetin 3-.beta.-D-glucoside)	Joshi	2020-04-24	Journal of Biomolecular Structure and Dynamics	https://www.tandfonline.com/doi/full/10.1080/07391102.2020.1760137	Docking study/ADME	RdRp	SARS-CoV-2	7BTF	Autodock Vina				-7.7
Kaempferol	Joshi	2020-04-24	Journal of Biomolecular Structure and Dynamics	https://www.tandfonline.com/doi/full/10.1080/07391102.2020.1760137	Docking study/ADME	ACE-2	Human	2AJF	Autodock Vina				-6.4
Kaempferol	Joshi	2020-04-24	Journal of Biomolecular Structure and Dynamics	https://www.tandfonline.com/doi/full/10.1080/07391102.2020.1760137	Docking study/ADME	3CLpro	SARS-CoV-2	6Y2F	Autodock Vina				-7.8
Kaempferol	Joshi	2020-04-24	Journal of Biomolecular Structure and Dynamics	https://www.tandfonline.com/doi/full/10.1080/07391102.2020.1760137	Docking study/ADME	RdRp	SARS-CoV-2	7BTF	Autodock Vina				-7.9
Kaempferol 3-O-[6-(4-coumaroyl)-beta-D-glucosyl-(1->2)-beta-D-glucosyl-(1->2)-beta-D-glucoside]	Joshi	2020-04-24	Journal of Biomolecular Structure and Dynamics	https://www.tandfonline.com/doi/full/10.1080/07391102.2020.1760137	Docking study/ADME	ACE-2	Human	2AJF	Autodock Vina				-7.1
Kaempferol 3-O-[6-(4-coumaroyl)-beta-D-glucosyl-(1->2)-beta-D-glucosyl-(1->2)-beta-D-glucoside]	Joshi	2020-04-24	Journal of Biomolecular Structure and Dynamics	https://www.tandfonline.com/doi/full/10.1080/07391102.2020.1760137	Docking study/ADME	3CLpro	SARS-CoV-2	6Y2F	Autodock Vina				-9.6
Kaempferol 3-O-[6-(4-coumaroyl)-beta-D-glucosyl-(1->2)-beta-D-glucosyl-(1->2)-beta-D-glucoside]	Joshi	2020-04-24	Journal of Biomolecular Structure and Dynamics	https://www.tandfonline.com/doi/full/10.1080/07391102.2020.1760137	Docking study/ADME	RdRp	SARS-CoV-2	7BTF	Autodock Vina				-10
kaempferol-3-O-alpha-L-rhamnopyranosyl-(1->4)-beta-D-glucopyranoside	Joshi	2020-04-24	Journal of Biomolecular Structure and Dynamics	https://www.tandfonline.com/doi/full/10.1080/07391102.2020.1760137	Docking study/ADME	ACE-2	Human	2AJF	Autodock Vina				-6.5
kaempferol-3-O-alpha-L-rhamnopyranosyl-(1->4)-beta-D-glucopyranoside	Joshi	2020-04-24	Journal of Biomolecular Structure and Dynamics	https://www.tandfonline.com/doi/full/10.1080/07391102.2020.1760137	Docking study/ADME	3CLpro	SARS-CoV-2	6Y2F	Autodock Vina				-9.6
kaempferol-3-O-alpha-L-rhamnopyranosyl-(1->4)-beta-D-glucopyranoside	Joshi	2020-04-24	Journal of Biomolecular Structure and Dynamics	https://www.tandfonline.com/doi/full/10.1080/07391102.2020.1760137	Docking study/ADME	RdRp	SARS-CoV-2	7BTF	Autodock Vina				-10
Luteolin-7-glucoside	Joshi	2020-04-24	Journal of Biomolecular Structure and Dynamics	https://www.tandfonline.com/doi/full/10.1080/07391102.2020.1760137	Docking study/ADME	ACE-2	Human	2AJF	Autodock Vina				-8.2
Luteolin-7-glucoside	Joshi	2020-04-24	Journal of Biomolecular Structure and Dynamics	https://www.tandfonline.com/doi/full/10.1080/07391102.2020.1760137	Docking study/ADME	3CLpro	SARS-CoV-2	6Y2F	Autodock Vina				-8.3
Luteolin-7-glucoside	Joshi	2020-04-24	Journal of Biomolecular Structure and Dynamics	https://www.tandfonline.com/doi/full/10.1080/07391102.2020.1760137	Docking study/ADME	RdRp	SARS-CoV-2	7BTF	Autodock Vina				-8.3
Malvin	Joshi	2020-04-24	Journal of Biomolecular Structure and Dynamics	https://www.tandfonline.com/doi/full/10.1080/07391102.2020.1760137	Docking study/ADME	ACE-2	Human	2AJF	Autodock Vina				-8.1
Malvin	Joshi	2020-04-24	Journal of Biomolecular Structure and Dynamics	https://www.tandfonline.com/doi/full/10.1080/07391102.2020.1760137	Docking study/ADME	3CLpro	SARS-CoV-2	6Y2F	Autodock Vina				-8.5
Malvin	Joshi	2020-04-24	Journal of Biomolecular Structure and Dynamics	https://www.tandfonline.com/doi/full/10.1080/07391102.2020.1760137	Docking study/ADME	RdRp	SARS-CoV-2	7BTF	Autodock Vina				-8.1
Myricetin	Joshi	2020-04-24	Journal of Biomolecular Structure and Dynamics	https://www.tandfonline.com/doi/full/10.1080/07391102.2020.1760137	Docking study/ADME	ACE-2	Human	2AJF	Autodock Vina				-6.8
Myricetin	Joshi	2020-04-24	Journal of Biomolecular Structure and Dynamics	https://www.tandfonline.com/doi/full/10.1080/07391102.2020.1760137	Docking study/ADME	3CLpro	SARS-CoV-2	6Y2F	Autodock Vina				-7.4
Myricetin	Joshi	2020-04-24	Journal of Biomolecular Structure and Dynamics	https://www.tandfonline.com/doi/full/10.1080/07391102.2020.1760137	Docking study/ADME	RdRp	SARS-CoV-2	7BTF	Autodock Vina				-8.4
Myricitrin	Joshi	2020-04-24	Journal of Biomolecular Structure and Dynamics	https://www.tandfonline.com/doi/full/10.1080/07391102.2020.1760137	Docking study/ADME	ACE-2	Human	2AJF	Autodock Vina				-7.5
Myricitrin	Joshi	2020-04-24	Journal of Biomolecular Structure and Dynamics	https://www.tandfonline.com/doi/full/10.1080/07391102.2020.1760137	Docking study/ADME	3CLpro	SARS-CoV-2	6Y2F	Autodock Vina				-8.9
Myricitrin	Joshi	2020-04-24	Journal of Biomolecular Structure and Dynamics	https://www.tandfonline.com/doi/full/10.1080/07391102.2020.1760137	Docking study/ADME	RdRp	SARS-CoV-2	7BTF	Autodock Vina				-7.9
Myrtillin	Joshi	2020-04-24	Journal of Biomolecular Structure and Dynamics	https://www.tandfonline.com/doi/full/10.1080/07391102.2020.1760137	Docking study/ADME	ACE-2	Human	2AJF	Autodock Vina				-7.5
Myrtillin	Joshi	2020-04-24	Journal of Biomolecular Structure and Dynamics	https://www.tandfonline.com/doi/full/10.1080/07391102.2020.1760137	Docking study/ADME	3CLpro	SARS-CoV-2	6Y2F	Autodock Vina				-8.1
Myrtillin	Joshi	2020-04-24	Journal of Biomolecular Structure and Dynamics	https://www.tandfonline.com/doi/full/10.1080/07391102.2020.1760137	Docking study/ADME	RdRp	SARS-CoV-2	7BTF	Autodock Vina				-8
Neohesperidin	Joshi	2020-04-24	Journal of Biomolecular Structure and Dynamics	https://www.tandfonline.com/doi/full/10.1080/07391102.2020.1760137	Docking study/ADME	ACE-2	Human	2AJF	Autodock Vina				-7.8
Neohesperidin	Joshi	2020-04-24	Journal of Biomolecular Structure and Dynamics	https://www.tandfonline.com/doi/full/10.1080/07391102.2020.1760137	Docking study/ADME	3CLpro	SARS-CoV-2	6Y2F	Autodock Vina				-8.2
Neohesperidin	Joshi	2020-04-24	Journal of Biomolecular Structure and Dynamics	https://www.tandfonline.com/doi/full/10.1080/07391102.2020.1760137	Docking study/ADME	RdRp	SARS-CoV-2	7BTF	Autodock Vina				-8.3
Oenin	Joshi	2020-04-24	Journal of Biomolecular Structure and Dynamics	https://www.tandfonline.com/doi/full/10.1080/07391102.2020.1760137	Docking study/ADME	ACE-2	Human	2AJF	Autodock Vina				-7.2
Oenin	Joshi	2020-04-24	Journal of Biomolecular Structure and Dynamics	https://www.tandfonline.com/doi/full/10.1080/07391102.2020.1760137	Docking study/ADME	3CLpro	SARS-CoV-2	6Y2F	Autodock Vina				-7.8
Oenin	Joshi	2020-04-24	Journal of Biomolecular Structure and Dynamics	https://www.tandfonline.com/doi/full/10.1080/07391102.2020.1760137	Docking study/ADME	RdRp	SARS-CoV-2	7BTF	Autodock Vina				-7.3
pelargonidin glycosides	Joshi	2020-04-24	Journal of Biomolecular Structure and Dynamics	https://www.tandfonline.com/doi/full/10.1080/07391102.2020.1760137	Docking study/ADME	ACE-2	Human	2AJF	Autodock Vina				-6.1
pelargonidin glycosides	Joshi	2020-04-24	Journal of Biomolecular Structure and Dynamics	https://www.tandfonline.com/doi/full/10.1080/07391102.2020.1760137	Docking study/ADME	3CLpro	SARS-CoV-2	6Y2F	Autodock Vina				-8.6
pelargonidin glycosides	Joshi	2020-04-24	Journal of Biomolecular Structure and Dynamics	https://www.tandfonline.com/doi/full/10.1080/07391102.2020.1760137	Docking study/ADME	RdRp	SARS-CoV-2	7BTF	Autodock Vina				-8.9
Peonidin	Joshi	2020-04-24	Journal of Biomolecular Structure and Dynamics	https://www.tandfonline.com/doi/full/10.1080/07391102.2020.1760137	Docking study/ADME	ACE-2	Human	2AJF	Autodock Vina				-6.9
Peonidin	Joshi	2020-04-24	Journal of Biomolecular Structure and Dynamics	https://www.tandfonline.com/doi/full/10.1080/07391102.2020.1760137	Docking study/ADME	3CLpro	SARS-CoV-2	6Y2F	Autodock Vina				-7.4
Peonidin	Joshi	2020-04-24	Journal of Biomolecular Structure and Dynamics	https://www.tandfonline.com/doi/full/10.1080/07391102.2020.1760137	Docking study/ADME	RdRp	SARS-CoV-2	7BTF	Autodock Vina				-7.8
petunidin	Joshi	2020-04-24	Journal of Biomolecular Structure and Dynamics	https://www.tandfonline.com/doi/full/10.1080/07391102.2020.1760137	Docking study/ADME	ACE-2	Human	2AJF	Autodock Vina				-6.9
petunidin	Joshi	2020-04-24	Journal of Biomolecular Structure and Dynamics	https://www.tandfonline.com/doi/full/10.1080/07391102.2020.1760137	Docking study/ADME	3CLpro	SARS-CoV-2	6Y2F	Autodock Vina				-7.2
petunidin	Joshi	2020-04-24	Journal of Biomolecular Structure and Dynamics	https://www.tandfonline.com/doi/full/10.1080/07391102.2020.1760137	Docking study/ADME	RdRp	SARS-CoV-2	7BTF	Autodock Vina				-7
Procyanidin	Joshi	2020-04-24	Journal of Biomolecular Structure and Dynamics	https://www.tandfonline.com/doi/full/10.1080/07391102.2020.1760137	Docking study/ADME	ACE-2	Human	2AJF	Autodock Vina				-5.9
Procyanidin	Joshi	2020-04-24	Journal of Biomolecular Structure and Dynamics	https://www.tandfonline.com/doi/full/10.1080/07391102.2020.1760137	Docking study/ADME	3CLpro	SARS-CoV-2	6Y2F	Autodock Vina				-8.9
Procyanidin	Joshi	2020-04-24	Journal of Biomolecular Structure and Dynamics	https://www.tandfonline.com/doi/full/10.1080/07391102.2020.1760137	Docking study/ADME	RdRp	SARS-CoV-2	7BTF	Autodock Vina				-8.4
Prodelphinidin B3	Joshi	2020-04-24	Journal of Biomolecular Structure and Dynamics	https://www.tandfonline.com/doi/full/10.1080/07391102.2020.1760137	Docking study/ADME	ACE-2	Human	2AJF	Autodock Vina				-7.3
Prodelphinidin B3	Joshi	2020-04-24	Journal of Biomolecular Structure and Dynamics	https://www.tandfonline.com/doi/full/10.1080/07391102.2020.1760137	Docking study/ADME	3CLpro	SARS-CoV-2	6Y2F	Autodock Vina				-7.6
Prodelphinidin B3	Joshi	2020-04-24	Journal of Biomolecular Structure and Dynamics	https://www.tandfonline.com/doi/full/10.1080/07391102.2020.1760137	Docking study/ADME	RdRp	SARS-CoV-2	7BTF	Autodock Vina				-8.2
Quercetin 3-alpha-L-arabinofuranoside	Joshi	2020-04-24	Journal of Biomolecular Structure and Dynamics	https://www.tandfonline.com/doi/full/10.1080/07391102.2020.1760137	Docking study/ADME	ACE-2	Human	2AJF	Autodock Vina				-7.6
Quercetin 3-alpha-L-arabinofuranoside	Joshi	2020-04-24	Journal of Biomolecular Structure and Dynamics	https://www.tandfonline.com/doi/full/10.1080/07391102.2020.1760137	Docking study/ADME	3CLpro	SARS-CoV-2	6Y2F	Autodock Vina				-8.8
Quercetin 3-alpha-L-arabinofuranoside	Joshi	2020-04-24	Journal of Biomolecular Structure and Dynamics	https://www.tandfonline.com/doi/full/10.1080/07391102.2020.1760137	Docking study/ADME	RdRp	SARS-CoV-2	7BTF	Autodock Vina				-8
quercetin 3-glucosyl-(1->4)-rhamnoside	Joshi	2020-04-24	Journal of Biomolecular Structure and Dynamics	https://www.tandfonline.com/doi/full/10.1080/07391102.2020.1760137	Docking study/ADME	ACE-2	Human	2AJF	Autodock Vina				-6.5
quercetin 3-glucosyl-(1->4)-rhamnoside	Joshi	2020-04-24	Journal of Biomolecular Structure and Dynamics	https://www.tandfonline.com/doi/full/10.1080/07391102.2020.1760137	Docking study/ADME	3CLpro	SARS-CoV-2	6Y2F	Autodock Vina				-9.9
quercetin 3-glucosyl-(1->4)-rhamnoside	Joshi	2020-04-24	Journal of Biomolecular Structure and Dynamics	https://www.tandfonline.com/doi/full/10.1080/07391102.2020.1760137	Docking study/ADME	RdRp	SARS-CoV-2	7BTF	Autodock Vina				-9.8
taiwanhomoflavone A	Joshi	2020-04-24	Journal of Biomolecular Structure and Dynamics	https://www.tandfonline.com/doi/full/10.1080/07391102.2020.1760137	Docking study/ADME	ACE-2	Human	2AJF	Autodock Vina				-7.8
taiwanhomoflavone A	Joshi	2020-04-24	Journal of Biomolecular Structure and Dynamics	https://www.tandfonline.com/doi/full/10.1080/07391102.2020.1760137	Docking study/ADME	3CLpro	SARS-CoV-2	6Y2F	Autodock Vina				-9.6
taiwanhomoflavone A	Joshi	2020-04-24	Journal of Biomolecular Structure and Dynamics	https://www.tandfonline.com/doi/full/10.1080/07391102.2020.1760137	Docking study/ADME	RdRp	SARS-CoV-2	7BTF	Autodock Vina				-9.8
Taxifolin	Joshi	2020-04-24	Journal of Biomolecular Structure and Dynamics	https://www.tandfonline.com/doi/full/10.1080/07391102.2020.1760137	Docking study/ADME	ACE-2	Human	2AJF	Autodock Vina				-7.2
Taxifolin	Joshi	2020-04-24	Journal of Biomolecular Structure and Dynamics	https://www.tandfonline.com/doi/full/10.1080/07391102.2020.1760137	Docking study/ADME	3CLpro	SARS-CoV-2	6Y2F	Autodock Vina				-7
Taxifolin	Joshi	2020-04-24	Journal of Biomolecular Structure and Dynamics	https://www.tandfonline.com/doi/full/10.1080/07391102.2020.1760137	Docking study/ADME	RdRp	SARS-CoV-2	7BTF	Autodock Vina				-7.5
Apigenin-7glucoside	Khaerunnisa	2020-03-13	preprints.org	https://www.preprints.org/manuscript/202003.0226/	Docking study	3CLpro	SARS-CoV-2	6LU7	Autodock 4.2				-7.83
Catechin	Khaerunnisa	2020-03-13	preprints.org	https://www.preprints.org/manuscript/202003.0226/	Docking study	3CLpro	SARS-CoV-2	6LU7	Autodock 4.2				-7.24
Epicatechingallate	Khaerunnisa	2020-03-13	preprints.org	https://www.preprints.org/manuscript/202003.0226/	Docking study	3CLpro	SARS-CoV-2	6LU7	Autodock 4.2				-6.67
Kaempferol	Khaerunnisa	2020-03-13	preprints.org	https://www.preprints.org/manuscript/202003.0226/	Docking study	3CLpro	SARS-CoV-2	6LU7	Autodock 4.2				-8.58
Luteolin-7-glucoside	Khaerunnisa	2020-03-13	preprints.org	https://www.preprints.org/manuscript/202003.0226/	Docking study	3CLpro	SARS-CoV-2	6LU7	Autodock 4.2				-8.17
Naringenin	Khaerunnisa	2020-03-13	preprints.org	https://www.preprints.org/manuscript/202003.0226/	Docking study	3CLpro	SARS-CoV-2	6LU7	Autodock 4.2				-7.89
Quercetin	Khaerunnisa	2020-03-13	preprints.org	https://www.preprints.org/manuscript/202003.0226/	Docking study	3CLpro	SARS-CoV-2	6LU7	Autodock 4.2				-8.47
Apigenin	Khan	2020-03-27	Researchsquare	https://www.researchsquare.com/article/rs-19560/v1	Docking study	3CLpro	SARS-CoV-2	6LU7	AutoDock 4.2				-5.96
Apigenin	Khan	2020-03-27	Researchsquare	https://www.researchsquare.com/article/rs-19560/v1	Docking study	HR2 Domain	SARS-CoV-2	6LVN	AutoDock 4.2				-3.71
Apigenin	Khan	2020-03-27	Researchsquare	https://www.researchsquare.com/article/rs-19560/v1	Docking study	Spike (post fusion core)	SARS-CoV-2	6LXT	AutoDock 4.2				-5.13
Apigenin	Khan	2020-03-27	Researchsquare	https://www.researchsquare.com/article/rs-19560/v1	Docking study	Spike (prefusion core)	SARS-CoV-2	6VSB	AutoDock 4.2				-5.98
Apigenin	Khan	2020-03-27	Researchsquare	https://www.researchsquare.com/article/rs-19560/v1	Docking study	ACE-2 + Spike	Human/SARS-CoV-2	6VW1	AutoDock 4.2				-6.02
Apigenin	Khan	2020-03-27	Researchsquare	https://www.researchsquare.com/article/rs-19560/v1	Docking study	Nsp15 (endoribonuclease)	SARS-CoV-2	6VWW	AutoDock 4.2				-6.48
Apigenin	Khan	2020-03-27	Researchsquare	https://www.researchsquare.com/article/rs-19560/v1	Docking study	3CLpro (ligand-free)	SARS-CoV-2	6Y2E	AutoDock 4.2				-7.05
Daidzein	Khan	2020-03-27	Researchsquare	https://www.researchsquare.com/article/rs-19560/v1	Docking study	3CLpro	SARS-CoV-2	6LU7	AutoDock 4.2				-4.86
Daidzein	Khan	2020-03-27	Researchsquare	https://www.researchsquare.com/article/rs-19560/v1	Docking study	HR2 Domain	SARS-CoV-2	6LVN	AutoDock 4.2				-3.72
Daidzein	Khan	2020-03-27	Researchsquare	https://www.researchsquare.com/article/rs-19560/v1	Docking study	Spike (post fusion core)	SARS-CoV-2	6LXT	AutoDock 4.2				-5.21
Daidzein	Khan	2020-03-27	Researchsquare	https://www.researchsquare.com/article/rs-19560/v1	Docking study	Spike (prefusion core)	SARS-CoV-2	6VSB	AutoDock 4.2				-6.16
Daidzein	Khan	2020-03-27	Researchsquare	https://www.researchsquare.com/article/rs-19560/v1	Docking study	ACE-2 + Spike	Human/SARS-CoV-2	6VW1	AutoDock 4.2				-5.96
Daidzein	Khan	2020-03-27	Researchsquare	https://www.researchsquare.com/article/rs-19560/v1	Docking study	Nsp15 (endoribonuclease)	SARS-CoV-2	6VWW	AutoDock 4.2				-6.43
Daidzein	Khan	2020-03-27	Researchsquare	https://www.researchsquare.com/article/rs-19560/v1	Docking study	3CLpro (ligand-free)	SARS-CoV-2	6Y2E	AutoDock 4.2				-6.05
Epigallocatechin gallate	Khan	2020-03-27	Researchsquare	https://www.researchsquare.com/article/rs-19560/v1	Docking study	3CLpro	SARS-CoV-2	6LU7	AutoDock 4.2				-6.99
Epigallocatechin gallate	Khan	2020-03-27	Researchsquare	https://www.researchsquare.com/article/rs-19560/v1	Docking study	HR2 Domain	SARS-CoV-2	6LVN	AutoDock 4.2				-4.9
Epigallocatechin gallate	Khan	2020-03-27	Researchsquare	https://www.researchsquare.com/article/rs-19560/v1	Docking study	Spike (post fusion core)	SARS-CoV-2	6LXT	AutoDock 4.2				-7.57
Epigallocatechin gallate	Khan	2020-03-27	Researchsquare	https://www.researchsquare.com/article/rs-19560/v1	Docking study	Spike (prefusion core)	SARS-CoV-2	6VSB	AutoDock 4.2				-7.26
Epigallocatechin gallate	Khan	2020-03-27	Researchsquare	https://www.researchsquare.com/article/rs-19560/v1	Docking study	ACE-2 + Spike	Human/SARS-CoV-2	6VW1	AutoDock 4.2				-8.66
Epigallocatechin gallate	Khan	2020-03-27	Researchsquare	https://www.researchsquare.com/article/rs-19560/v1	Docking study	Nsp15 (endoribonuclease)	SARS-CoV-2	6VWW	AutoDock 4.2				-8.38
Epigallocatechin gallate	Khan	2020-03-27	Researchsquare	https://www.researchsquare.com/article/rs-19560/v1	Docking study	3CLpro (ligand-free)	SARS-CoV-2	6Y2E	AutoDock 4.2				-9.3
Genistein	Khan	2020-03-27	Researchsquare	https://www.researchsquare.com/article/rs-19560/v1	Docking study	3CLpro	SARS-CoV-2	6LU7	AutoDock 4.2				-5.03
Genistein	Khan	2020-03-27	Researchsquare	https://www.researchsquare.com/article/rs-19560/v1	Docking study	HR2 Domain	SARS-CoV-2	6LVN	AutoDock 4.2				-3.97
Genistein	Khan	2020-03-27	Researchsquare	https://www.researchsquare.com/article/rs-19560/v1	Docking study	Spike (post fusion core)	SARS-CoV-2	6LXT	AutoDock 4.2				-5.68
Genistein	Khan	2020-03-27	Researchsquare	https://www.researchsquare.com/article/rs-19560/v1	Docking study	Spike (prefusion core)	SARS-CoV-2	6VSB	AutoDock 4.2				-6.54
Genistein	Khan	2020-03-27	Researchsquare	https://www.researchsquare.com/article/rs-19560/v1	Docking study	ACE-2 + Spike	Human/SARS-CoV-2	6VW1	AutoDock 4.2				-6.35
Genistein	Khan	2020-03-27	Researchsquare	https://www.researchsquare.com/article/rs-19560/v1	Docking study	Nsp15 (endoribonuclease)	SARS-CoV-2	6VWW	AutoDock 4.2				-6.73
Genistein	Khan	2020-03-27	Researchsquare	https://www.researchsquare.com/article/rs-19560/v1	Docking study	3CLpro (ligand-free)	SARS-CoV-2	6Y2E	AutoDock 4.2				-6.8
Myricetin	Khan	2020-03-27	Researchsquare	https://www.researchsquare.com/article/rs-19560/v1	Docking study	3CLpro	SARS-CoV-2	6LU7	AutoDock 4.2				-5.38
Myricetin	Khan	2020-03-27	Researchsquare	https://www.researchsquare.com/article/rs-19560/v1	Docking study	HR2 Domain	SARS-CoV-2	6LVN	AutoDock 4.2				-3.7
Myricetin	Khan	2020-03-27	Researchsquare	https://www.researchsquare.com/article/rs-19560/v1	Docking study	Spike (post fusion core)	SARS-CoV-2	6LXT	AutoDock 4.2				-5.74
Myricetin	Khan	2020-03-27	Researchsquare	https://www.researchsquare.com/article/rs-19560/v1	Docking study	Spike (prefusion core)	SARS-CoV-2	6VSB	AutoDock 4.2				-6.14
Myricetin	Khan	2020-03-27	Researchsquare	https://www.researchsquare.com/article/rs-19560/v1	Docking study	ACE-2 + Spike	Human/SARS-CoV-2	6VW1	AutoDock 4.2				-6.5
Myricetin	Khan	2020-03-27	Researchsquare	https://www.researchsquare.com/article/rs-19560/v1	Docking study	Nsp15 (endoribonuclease)	SARS-CoV-2	6VWW	AutoDock 4.2				-6.57
Myricetin	Khan	2020-03-27	Researchsquare	https://www.researchsquare.com/article/rs-19560/v1	Docking study	3CLpro (ligand-free)	SARS-CoV-2	6Y2E	AutoDock 4.2				-7.15
Quercetin	Khan	2020-03-27	Researchsquare	https://www.researchsquare.com/article/rs-19560/v1	Docking study	3CLpro	SARS-CoV-2	6LU7	AutoDock 4.2				-5.29
Quercetin	Khan	2020-03-27	Researchsquare	https://www.researchsquare.com/article/rs-19560/v1	Docking study	HR2 Domain	SARS-CoV-2	6LVN	AutoDock 4.2				-3.68
Quercetin	Khan	2020-03-27	Researchsquare	https://www.researchsquare.com/article/rs-19560/v1	Docking study	Spike (post fusion core)	SARS-CoV-2	6LXT	AutoDock 4.2				-5.73
Quercetin	Khan	2020-03-27	Researchsquare	https://www.researchsquare.com/article/rs-19560/v1	Docking study	Spike (prefusion core)	SARS-CoV-2	6VSB	AutoDock 4.2				-6.14
Quercetin	Khan	2020-03-27	Researchsquare	https://www.researchsquare.com/article/rs-19560/v1	Docking study	ACE-2 + Spike	Human/SARS-CoV-2	6VW1	AutoDock 4.2				-6.59
Quercetin	Khan	2020-03-27	Researchsquare	https://www.researchsquare.com/article/rs-19560/v1	Docking study	Nsp15 (endoribonuclease)	SARS-CoV-2	6VWW	AutoDock 4.2				-6.53
Quercetin	Khan	2020-03-27	Researchsquare	https://www.researchsquare.com/article/rs-19560/v1	Docking study	3CLpro (ligand-free)	SARS-CoV-2	6Y2E	AutoDock 4.2				-6.77
Myricetin	Li	2020-03-18	preprints.org	https://www.preprints.org/manuscript/202003.0286	Combined pharmacological, genes and disease pathway network analysis
Quercetin	Li	2020-03-18	preprints.org	https://www.preprints.org/manuscript/202003.0286	Combined pharmacological, genes and disease pathway network analysis
Theaflavin	Lung	2020-03-13	Journal of Medical Virology	https://onlinelibrary.wiley.com/doi/full/10.1002/jmv.25761	Docking study	RdRp	MERS-CoV	homology-modelled	iDock	Achilles Blind Docking			-8.26
Theaflavin	Lung	2020-03-13	Journal of Medical Virology	https://onlinelibrary.wiley.com/doi/full/10.1002/jmv.25761	Docking study	RdRp	SARS-CoV	homology-modelled	iDock	Achilles Blind Docking			-8.03
Theaflavin	Lung	2020-03-13	Journal of Medical Virology	https://onlinelibrary.wiley.com/doi/full/10.1002/jmv.25761	Docking study	RdRp	SARS-CoV-2	homology-modelled	iDock	Achilles Blind Docking			-9.11
Catechin	Maiti	2020-04-16	preprints.org	https://www.preprints.org/manuscript/202004.0247/v1	Docking study	Spike (prefusion core)	SARS-CoV-2	6VSB	PatchDock server									-266.41
Catechin gallate	Maiti	2020-04-16	preprints.org	https://www.preprints.org/manuscript/202004.0247/v1	Docking study	Spike (prefusion core)	SARS-CoV-2	6VSB	PatchDock server									-393.05
Epicatechin 3-O gallate	Maiti	2020-04-16	preprints.org	https://www.preprints.org/manuscript/202004.0247/v1	Docking study	ACE-2	Human	4APH	PatchDock server									-265.13
Epicatechin 3-O gallate	Maiti	2020-04-16	preprints.org	https://www.preprints.org/manuscript/202004.0247/v1	Docking study	Spike (prefusion core)	SARS-CoV-2	6VSB	PatchDock server									-308.25
Epigallocatechin	Maiti	2020-04-16	preprints.org	https://www.preprints.org/manuscript/202004.0247/v1	Docking study	Spike (prefusion core)	SARS-CoV-2	6VSB	PatchDock server									-270.01
Epigallocatechin gallate	Maiti	2020-04-16	preprints.org	https://www.preprints.org/manuscript/202004.0247/v1	Docking study	Spike (prefusion core)	SARS-CoV-2	6VSB	PatchDock server									-407.58
Gallocatechin	Maiti	2020-04-16	preprints.org	https://www.preprints.org/manuscript/202004.0247/v1	Docking study	Spike (prefusion core)	SARS-CoV-2	6VSB	PatchDock server									-274.72
Gallocatechin gallate	Maiti	2020-04-16	preprints.org	https://www.preprints.org/manuscript/202004.0247/v1	Docking study	Spike (prefusion core)	SARS-CoV-2	6VSB	PatchDock server									-364.16
Theaflavin digallate	Maiti	2020-04-16	preprints.org	https://www.preprints.org/manuscript/202004.0247/v1	Docking study	Spike (prefusion core)	SARS-CoV-2	6VSB	PatchDock server									-465.17
Theaflavin gallate	Maiti	2020-04-16	preprints.org	https://www.preprints.org/manuscript/202004.0247/v1	Docking study	ACE-2	Human	4APH	PatchDock server									-287.14
Theaflavin gallate	Maiti	2020-04-16	preprints.org	https://www.preprints.org/manuscript/202004.0247/v1	Docking study	Spike (prefusion core)	SARS-CoV-2	6VSB	PatchDock server									-434.42
Amentoflavone	Mishra	2020-04-15	Researchsquare	https://www.researchsquare.com/article/rs-22839	Docking study/ADME	3CLpro	SARS-CoV-2	6LU7	AutoDock 4.2				-9.13
Apigenin	Mishra	2020-04-15	Researchsquare	https://www.researchsquare.com/article/rs-22839	Docking study/ADME	3CLpro	SARS-CoV-2	6LU7	AutoDock 4.2				-7.42
Daidzein	Mishra	2020-04-15	Researchsquare	https://www.researchsquare.com/article/rs-22839	Docking study/ADME	3CLpro	SARS-CoV-2	6LU7	AutoDock 4.2				-7.32
Epigallocatechin	Mishra	2020-04-15	Researchsquare	https://www.researchsquare.com/article/rs-22839	Docking study/ADME	3CLpro	SARS-CoV-2	6LU7	AutoDock 4.2				-6.13
Gallocatechin gallate	Mishra	2020-04-15	Researchsquare	https://www.researchsquare.com/article/rs-22839	Docking study/ADME	3CLpro	SARS-CoV-2	6LU7	AutoDock 4.2				-7.59
Herbacetin	Mishra	2020-04-15	Researchsquare	https://www.researchsquare.com/article/rs-22839	Docking study/ADME	3CLpro	SARS-CoV-2	6LU7	AutoDock 4.2				-7.4
Luteolin	Mishra	2020-04-15	Researchsquare	https://www.researchsquare.com/article/rs-22839	Docking study/ADME	3CLpro	SARS-CoV-2	6LU7	AutoDock 4.2				-7.58
Pectolinarin	Mishra	2020-04-15	Researchsquare	https://www.researchsquare.com/article/rs-22839	Docking study/ADME	3CLpro	SARS-CoV-2	6LU7	AutoDock 4.2				-5.88
Puerarin	Mishra	2020-04-15	Researchsquare	https://www.researchsquare.com/article/rs-22839	Docking study/ADME	3CLpro	SARS-CoV-2	6LU7	AutoDock 4.2				-7.97
Rhoifolin	Mishra	2020-04-15	Researchsquare	https://www.researchsquare.com/article/rs-22839	Docking study/ADME	3CLpro	SARS-CoV-2	6LU7	AutoDock 4.2				-6.71
Baicalein	Mittal	2020-04-10	Journal of Biomolecular Structure and Dynamics	https://www.tandfonline.com/doi/full/10.1080/07391102.2020.1768151	Docking study	3CLpro	SARS-CoV-2	6LU7	Schroedinger Maestro	Glide/Virtual Screening Workflow			-8.17
Diosmin	Mittal	2020-04-10	Journal of Biomolecular Structure and Dynamics	https://www.tandfonline.com/doi/full/10.1080/07391102.2020.1768151	Docking study	3CLpro	SARS-CoV-2	6LU7	Schroedinger Maestro	Glide/Virtual Screening Workflow			-10.03
Isorhamnetin	Mittal	2020-04-10	Journal of Biomolecular Structure and Dynamics	https://www.tandfonline.com/doi/full/10.1080/07391102.2020.1768151	Docking study	3CLpro	SARS-CoV-2	6LU7	Schroedinger Maestro	Glide/Virtual Screening Workflow			-6.9
Rutin	Mittal	2020-04-10	Journal of Biomolecular Structure and Dynamics	https://www.tandfonline.com/doi/full/10.1080/07391102.2020.1768151	Docking study	3CLpro	SARS-CoV-2	6LU7	Schroedinger Maestro	Glide/Virtual Screening Workflow			-13.1
Troxerutin	Mittal	2020-04-10	Journal of Biomolecular Structure and Dynamics	https://www.tandfonline.com/doi/full/10.1080/07391102.2020.1768151	Docking study	3CLpro	SARS-CoV-2	6LU7	Schroedinger Maestro	Glide/Virtual Screening Workflow			-10.99
Vitexin	Mittal	2020-04-10	Journal of Biomolecular Structure and Dynamics	https://www.tandfonline.com/doi/full/10.1080/07391102.2020.1768151	Docking study	3CLpro	SARS-CoV-2	6LU7	Schroedinger Maestro	Glide/Virtual Screening Workflow			-7.86
Catechin	Pandit	2020-04-14	Researchsquare	https://www.researchsquare.com/article/rs-22687/v1	Docking study	3CLpro	SARS-CoV-2	6W63	Cressed Flare				-9.6
Catechin	Pandit	2020-04-14	Researchsquare	https://www.researchsquare.com/article/rs-22687/v1	Docking study	ACE-2 + Spike	Human/SARS-CoV-2	6M0J	Cressed Flare				-9.2
Catechin	Pandit	2020-04-14	Researchsquare	https://www.researchsquare.com/article/rs-22687/v1	Docking study	RdRp	SARS-CoV-2	6M71	Cressed Flare				-7.3
Quercetin	Pandit	2020-04-14	Researchsquare	https://www.researchsquare.com/article/rs-22687/v1	Docking study	3CLpro	SARS-CoV-2	6W63	Cressed Flare				-7.8
Quercetin	Pandit	2020-04-14	Researchsquare	https://www.researchsquare.com/article/rs-22687/v1	Docking study	ACE-2 + Spike	Human/SARS-CoV-2	6M0J	Cressed Flare				-8.7
Quercetin	Pandit	2020-04-14	Researchsquare	https://www.researchsquare.com/article/rs-22687/v1	Docking study	RdRp	SARS-CoV-2	6M71	Cressed Flare				-9.1
Silybin	Pandit	2020-04-14	Researchsquare	https://www.researchsquare.com/article/rs-22687/v1	Docking study	3CLpro	SARS-CoV-2	6W63	Cressed Flare				-7.8
Silybin	Pandit	2020-04-14	Researchsquare	https://www.researchsquare.com/article/rs-22687/v1	Docking study	ACE-2 + Spike	Human/SARS-CoV-2	6M0J	Cressed Flare				-9.1
Silybin	Pandit	2020-04-14	Researchsquare	https://www.researchsquare.com/article/rs-22687/v1	Docking study	RdRp	SARS-CoV-2	6M71	Cressed Flare				-11.5
Catechin	Pendyala	2020-04-03	ChemRxiv	https://chemrxiv.org/articles/In_silico_Screening_of_Food_Bioactive_Compounds_to_Predict_Potential_Inhibitors_of_COVID-19_Main_protease_Mpro_and_RNA-dependent_RNA_polymerase_RdRp_/12051927/2	Docking study	3CLpro	SARS-CoV-2	6LU7	Covid-19 docking server (AutoDock Vina)				-7.3
Catechin	Pendyala	2020-04-03	ChemRxiv	https://chemrxiv.org/articles/In_silico_Screening_of_Food_Bioactive_Compounds_to_Predict_Potential_Inhibitors_of_COVID-19_Main_protease_Mpro_and_RNA-dependent_RNA_polymerase_RdRp_/12051927/2	Docking study	RdRp	SARS-CoV-2	homology-modelled	Covid-19 docking server (AutoDock Vina)				-8.4
Cyanidin	Pendyala	2020-04-03	ChemRxiv	https://chemrxiv.org/articles/In_silico_Screening_of_Food_Bioactive_Compounds_to_Predict_Potential_Inhibitors_of_COVID-19_Main_protease_Mpro_and_RNA-dependent_RNA_polymerase_RdRp_/12051927/2	Docking study	3CLpro	SARS-CoV-2	6LU7	Covid-19 docking server (AutoDock Vina)				-7.9
Cyanidin	Pendyala	2020-04-03	ChemRxiv	https://chemrxiv.org/articles/In_silico_Screening_of_Food_Bioactive_Compounds_to_Predict_Potential_Inhibitors_of_COVID-19_Main_protease_Mpro_and_RNA-dependent_RNA_polymerase_RdRp_/12051927/2	Docking study	RdRp	SARS-CoV-2	homology-modelled	Covid-19 docking server (AutoDock Vina)				-8.8
Daidzein	Pendyala	2020-04-03	ChemRxiv	https://chemrxiv.org/articles/In_silico_Screening_of_Food_Bioactive_Compounds_to_Predict_Potential_Inhibitors_of_COVID-19_Main_protease_Mpro_and_RNA-dependent_RNA_polymerase_RdRp_/12051927/2	Docking study	3CLpro	SARS-CoV-2	6LU7	Covid-19 docking server (AutoDock Vina)				-7.8
Daidzein	Pendyala	2020-04-03	ChemRxiv	https://chemrxiv.org/articles/In_silico_Screening_of_Food_Bioactive_Compounds_to_Predict_Potential_Inhibitors_of_COVID-19_Main_protease_Mpro_and_RNA-dependent_RNA_polymerase_RdRp_/12051927/2	Docking study	RdRp	SARS-CoV-2	homology-modelled	Covid-19 docking server (AutoDock Vina)				-8.4
Genistein	Pendyala	2020-04-03	ChemRxiv	https://chemrxiv.org/articles/In_silico_Screening_of_Food_Bioactive_Compounds_to_Predict_Potential_Inhibitors_of_COVID-19_Main_protease_Mpro_and_RNA-dependent_RNA_polymerase_RdRp_/12051927/2	Docking study	3CLpro	SARS-CoV-2	6LU7	Covid-19 docking server (AutoDock Vina)				-7.6
Genistein	Pendyala	2020-04-03	ChemRxiv	https://chemrxiv.org/articles/In_silico_Screening_of_Food_Bioactive_Compounds_to_Predict_Potential_Inhibitors_of_COVID-19_Main_protease_Mpro_and_RNA-dependent_RNA_polymerase_RdRp_/12051927/2	Docking study	RdRp	SARS-CoV-2	homology-modelled	Covid-19 docking server (AutoDock Vina)				-8.6
Amentoflavone	Peterson	2020-05-04	Researchgate	https://www.researchgate.net/publication/341118211_COVID-19_and_Flavonoids_In_Silico_Molecular_Dynamics_Docking_to_the_Active_Catalytic_Site_of_SARS-CoV_and_SARS-CoV-2_Main_Protease	Docking study/ADME	3CLpro	SARS-CoV	4WY3	PyRx (AutoDock 4/Vina)				-7.9
Amentoflavone	Peterson	2020-05-04	Researchgate	https://www.researchgate.net/publication/341118211_COVID-19_and_Flavonoids_In_Silico_Molecular_Dynamics_Docking_to_the_Active_Catalytic_Site_of_SARS-CoV_and_SARS-CoV-2_Main_Protease	Docking study/ADME	3CLpro	SARS-CoV-2	6LU7	PyRx (AutoDock 4/Vina)				-8.3
Astilbin	Peterson	2020-05-04	Researchgate	https://www.researchgate.net/publication/341118211_COVID-19_and_Flavonoids_In_Silico_Molecular_Dynamics_Docking_to_the_Active_Catalytic_Site_of_SARS-CoV_and_SARS-CoV-2_Main_Protease	Docking study/ADME	3CLpro	SARS-CoV	4WY3	PyRx (AutoDock 4/Vina)				-7.1
Astilbin	Peterson	2020-05-04	Researchgate	https://www.researchgate.net/publication/341118211_COVID-19_and_Flavonoids_In_Silico_Molecular_Dynamics_Docking_to_the_Active_Catalytic_Site_of_SARS-CoV_and_SARS-CoV-2_Main_Protease	Docking study/ADME	3CLpro	SARS-CoV-2	6LU7	PyRx (AutoDock 4/Vina)				-8
Baicalein	Peterson	2020-05-04	Researchgate	https://www.researchgate.net/publication/341118211_COVID-19_and_Flavonoids_In_Silico_Molecular_Dynamics_Docking_to_the_Active_Catalytic_Site_of_SARS-CoV_and_SARS-CoV-2_Main_Protease	Docking study/ADME	3CLpro	SARS-CoV	4WY3	PyRx (AutoDock 4/Vina)				-6.3
Baicalein	Peterson	2020-05-04	Researchgate	https://www.researchgate.net/publication/341118211_COVID-19_and_Flavonoids_In_Silico_Molecular_Dynamics_Docking_to_the_Active_Catalytic_Site_of_SARS-CoV_and_SARS-CoV-2_Main_Protease	Docking study/ADME	3CLpro	SARS-CoV-2	6LU7	PyRx (AutoDock 4/Vina)				-8.4
Baicalin	Peterson	2020-05-04	Researchgate	https://www.researchgate.net/publication/341118211_COVID-19_and_Flavonoids_In_Silico_Molecular_Dynamics_Docking_to_the_Active_Catalytic_Site_of_SARS-CoV_and_SARS-CoV-2_Main_Protease	Docking study/ADME	3CLpro	SARS-CoV	4WY3	PyRx (AutoDock 4/Vina)				-6.9
Baicalin	Peterson	2020-05-04	Researchgate	https://www.researchgate.net/publication/341118211_COVID-19_and_Flavonoids_In_Silico_Molecular_Dynamics_Docking_to_the_Active_Catalytic_Site_of_SARS-CoV_and_SARS-CoV-2_Main_Protease	Docking study/ADME	3CLpro	SARS-CoV-2	6LU7	PyRx (AutoDock 4/Vina)				-7.8
Catechin gallate	Peterson	2020-05-04	Researchgate	https://www.researchgate.net/publication/341118211_COVID-19_and_Flavonoids_In_Silico_Molecular_Dynamics_Docking_to_the_Active_Catalytic_Site_of_SARS-CoV_and_SARS-CoV-2_Main_Protease	Docking study/ADME	3CLpro	SARS-CoV	4WY3	PyRx (AutoDock 4/Vina)				-7.1
Catechin gallate	Peterson	2020-05-04	Researchgate	https://www.researchgate.net/publication/341118211_COVID-19_and_Flavonoids_In_Silico_Molecular_Dynamics_Docking_to_the_Active_Catalytic_Site_of_SARS-CoV_and_SARS-CoV-2_Main_Protease	Docking study/ADME	3CLpro	SARS-CoV-2	6LU7	PyRx (AutoDock 4/Vina)				-8.3
Diosmin	Peterson	2020-05-04	Researchgate	https://www.researchgate.net/publication/341118211_COVID-19_and_Flavonoids_In_Silico_Molecular_Dynamics_Docking_to_the_Active_Catalytic_Site_of_SARS-CoV_and_SARS-CoV-2_Main_Protease	Docking study/ADME	3CLpro	SARS-CoV	4WY3	PyRx (AutoDock 4/Vina)				-7.5
Diosmin	Peterson	2020-05-04	Researchgate	https://www.researchgate.net/publication/341118211_COVID-19_and_Flavonoids_In_Silico_Molecular_Dynamics_Docking_to_the_Active_Catalytic_Site_of_SARS-CoV_and_SARS-CoV-2_Main_Protease	Docking study/ADME	3CLpro	SARS-CoV-2	6LU7	PyRx (AutoDock 4/Vina)				-8.3
Elsamitrucin	Peterson	2020-05-04	Researchgate	https://www.researchgate.net/publication/341118211_COVID-19_and_Flavonoids_In_Silico_Molecular_Dynamics_Docking_to_the_Active_Catalytic_Site_of_SARS-CoV_and_SARS-CoV-2_Main_Protease	Docking study/ADME	3CLpro	SARS-CoV	4WY3	PyRx (AutoDock 4/Vina)				-7.3
Elsamitrucin	Peterson	2020-05-04	Researchgate	https://www.researchgate.net/publication/341118211_COVID-19_and_Flavonoids_In_Silico_Molecular_Dynamics_Docking_to_the_Active_Catalytic_Site_of_SARS-CoV_and_SARS-CoV-2_Main_Protease	Docking study/ADME	3CLpro	SARS-CoV-2	6LU7	PyRx (AutoDock 4/Vina)				-8.3
Epigallocatechin gallate	Peterson	2020-05-04	Researchgate	https://www.researchgate.net/publication/341118211_COVID-19_and_Flavonoids_In_Silico_Molecular_Dynamics_Docking_to_the_Active_Catalytic_Site_of_SARS-CoV_and_SARS-CoV-2_Main_Protease	Docking study/ADME	3CLpro	SARS-CoV	4WY3	PyRx (AutoDock 4/Vina)				-7.4
Epigallocatechin gallate	Peterson	2020-05-04	Researchgate	https://www.researchgate.net/publication/341118211_COVID-19_and_Flavonoids_In_Silico_Molecular_Dynamics_Docking_to_the_Active_Catalytic_Site_of_SARS-CoV_and_SARS-CoV-2_Main_Protease	Docking study/ADME	3CLpro	SARS-CoV-2	6LU7	PyRx (AutoDock 4/Vina)				-8.9
Fisetin	Peterson	2020-05-04	Researchgate	https://www.researchgate.net/publication/341118211_COVID-19_and_Flavonoids_In_Silico_Molecular_Dynamics_Docking_to_the_Active_Catalytic_Site_of_SARS-CoV_and_SARS-CoV-2_Main_Protease	Docking study/ADME	3CLpro	SARS-CoV	4WY3	PyRx (AutoDock 4/Vina)				-7
Fisetin	Peterson	2020-05-04	Researchgate	https://www.researchgate.net/publication/341118211_COVID-19_and_Flavonoids_In_Silico_Molecular_Dynamics_Docking_to_the_Active_Catalytic_Site_of_SARS-CoV_and_SARS-CoV-2_Main_Protease	Docking study/ADME	3CLpro	SARS-CoV-2	6LU7	PyRx (AutoDock 4/Vina)				-7.6
Gallocatechine gallate	Peterson	2020-05-04	Researchgate	https://www.researchgate.net/publication/341118211_COVID-19_and_Flavonoids_In_Silico_Molecular_Dynamics_Docking_to_the_Active_Catalytic_Site_of_SARS-CoV_and_SARS-CoV-2_Main_Protease	Docking study/ADME	3CLpro	SARS-CoV	4WY3	PyRx (AutoDock 4/Vina)				-7.9
Gallocatechine gallate	Peterson	2020-05-04	Researchgate	https://www.researchgate.net/publication/341118211_COVID-19_and_Flavonoids_In_Silico_Molecular_Dynamics_Docking_to_the_Active_Catalytic_Site_of_SARS-CoV_and_SARS-CoV-2_Main_Protease	Docking study/ADME	3CLpro	SARS-CoV-2	6LU7	PyRx (AutoDock 4/Vina)				-9
Genestin	Peterson	2020-05-04	Researchgate	https://www.researchgate.net/publication/341118211_COVID-19_and_Flavonoids_In_Silico_Molecular_Dynamics_Docking_to_the_Active_Catalytic_Site_of_SARS-CoV_and_SARS-CoV-2_Main_Protease	Docking study/ADME	3CLpro	SARS-CoV	4WY3	PyRx (AutoDock 4/Vina)				-6.9
Genestin	Peterson	2020-05-04	Researchgate	https://www.researchgate.net/publication/341118211_COVID-19_and_Flavonoids_In_Silico_Molecular_Dynamics_Docking_to_the_Active_Catalytic_Site_of_SARS-CoV_and_SARS-CoV-2_Main_Protease	Docking study/ADME	3CLpro	SARS-CoV-2	6LU7	PyRx (AutoDock 4/Vina)				-7.3
Glabridin	Peterson	2020-05-04	Researchgate	https://www.researchgate.net/publication/341118211_COVID-19_and_Flavonoids_In_Silico_Molecular_Dynamics_Docking_to_the_Active_Catalytic_Site_of_SARS-CoV_and_SARS-CoV-2_Main_Protease	Docking study/ADME	3CLpro	SARS-CoV	4WY3	PyRx (AutoDock 4/Vina)				-6.5
Glabridin	Peterson	2020-05-04	Researchgate	https://www.researchgate.net/publication/341118211_COVID-19_and_Flavonoids_In_Silico_Molecular_Dynamics_Docking_to_the_Active_Catalytic_Site_of_SARS-CoV_and_SARS-CoV-2_Main_Protease	Docking study/ADME	3CLpro	SARS-CoV-2	6LU7	PyRx (AutoDock 4/Vina)				-7.5
Hesperidin	Peterson	2020-05-04	Researchgate	https://www.researchgate.net/publication/341118211_COVID-19_and_Flavonoids_In_Silico_Molecular_Dynamics_Docking_to_the_Active_Catalytic_Site_of_SARS-CoV_and_SARS-CoV-2_Main_Protease	Docking study/ADME	3CLpro	SARS-CoV	4WY3	PyRx (AutoDock 4/Vina)				-7.2
Hesperidin	Peterson	2020-05-04	Researchgate	https://www.researchgate.net/publication/341118211_COVID-19_and_Flavonoids_In_Silico_Molecular_Dynamics_Docking_to_the_Active_Catalytic_Site_of_SARS-CoV_and_SARS-CoV-2_Main_Protease	Docking study/ADME	3CLpro	SARS-CoV-2	6LU7	PyRx (AutoDock 4/Vina)				-7.3
Hidrosmin	Peterson	2020-05-04	Researchgate	https://www.researchgate.net/publication/341118211_COVID-19_and_Flavonoids_In_Silico_Molecular_Dynamics_Docking_to_the_Active_Catalytic_Site_of_SARS-CoV_and_SARS-CoV-2_Main_Protease	Docking study/ADME	3CLpro	SARS-CoV	4WY3	PyRx (AutoDock 4/Vina)				-6.8
Hidrosmin	Peterson	2020-05-04	Researchgate	https://www.researchgate.net/publication/341118211_COVID-19_and_Flavonoids_In_Silico_Molecular_Dynamics_Docking_to_the_Active_Catalytic_Site_of_SARS-CoV_and_SARS-CoV-2_Main_Protease	Docking study/ADME	3CLpro	SARS-CoV-2	6LU7	PyRx (AutoDock 4/Vina)				-8.4
Hispidulin	Peterson	2020-05-04	Researchgate	https://www.researchgate.net/publication/341118211_COVID-19_and_Flavonoids_In_Silico_Molecular_Dynamics_Docking_to_the_Active_Catalytic_Site_of_SARS-CoV_and_SARS-CoV-2_Main_Protease	Docking study/ADME	3CLpro	SARS-CoV	4WY3	PyRx (AutoDock 4/Vina)				-6.5
Hispidulin	Peterson	2020-05-04	Researchgate	https://www.researchgate.net/publication/341118211_COVID-19_and_Flavonoids_In_Silico_Molecular_Dynamics_Docking_to_the_Active_Catalytic_Site_of_SARS-CoV_and_SARS-CoV-2_Main_Protease	Docking study/ADME	3CLpro	SARS-CoV-2	6LU7	PyRx (AutoDock 4/Vina)				-7.4
Homoplantaginin	Peterson	2020-05-04	Researchgate	https://www.researchgate.net/publication/341118211_COVID-19_and_Flavonoids_In_Silico_Molecular_Dynamics_Docking_to_the_Active_Catalytic_Site_of_SARS-CoV_and_SARS-CoV-2_Main_Protease	Docking study/ADME	3CLpro	SARS-CoV	4WY3	PyRx (AutoDock 4/Vina)				-6.8
Homoplantaginin	Peterson	2020-05-04	Researchgate	https://www.researchgate.net/publication/341118211_COVID-19_and_Flavonoids_In_Silico_Molecular_Dynamics_Docking_to_the_Active_Catalytic_Site_of_SARS-CoV_and_SARS-CoV-2_Main_Protease	Docking study/ADME	3CLpro	SARS-CoV-2	6LU7	PyRx (AutoDock 4/Vina)				-7.4
Icariin	Peterson	2020-05-04	Researchgate	https://www.researchgate.net/publication/341118211_COVID-19_and_Flavonoids_In_Silico_Molecular_Dynamics_Docking_to_the_Active_Catalytic_Site_of_SARS-CoV_and_SARS-CoV-2_Main_Protease	Docking study/ADME	3CLpro	SARS-CoV	4WY3	PyRx (AutoDock 4/Vina)				-6.7
Icariin	Peterson	2020-05-04	Researchgate	https://www.researchgate.net/publication/341118211_COVID-19_and_Flavonoids_In_Silico_Molecular_Dynamics_Docking_to_the_Active_Catalytic_Site_of_SARS-CoV_and_SARS-CoV-2_Main_Protease	Docking study/ADME	3CLpro	SARS-CoV-2	6LU7	PyRx (AutoDock 4/Vina)				-7.2
Isoquercetin	Peterson	2020-05-04	Researchgate	https://www.researchgate.net/publication/341118211_COVID-19_and_Flavonoids_In_Silico_Molecular_Dynamics_Docking_to_the_Active_Catalytic_Site_of_SARS-CoV_and_SARS-CoV-2_Main_Protease	Docking study/ADME	3CLpro	SARS-CoV	4WY3	PyRx (AutoDock 4/Vina)				-7
Isoquercetin	Peterson	2020-05-04	Researchgate	https://www.researchgate.net/publication/341118211_COVID-19_and_Flavonoids_In_Silico_Molecular_Dynamics_Docking_to_the_Active_Catalytic_Site_of_SARS-CoV_and_SARS-CoV-2_Main_Protease	Docking study/ADME	3CLpro	SARS-CoV-2	6LU7	PyRx (AutoDock 4/Vina)				-8
Mangiferin	Peterson	2020-05-04	Researchgate	https://www.researchgate.net/publication/341118211_COVID-19_and_Flavonoids_In_Silico_Molecular_Dynamics_Docking_to_the_Active_Catalytic_Site_of_SARS-CoV_and_SARS-CoV-2_Main_Protease	Docking study/ADME	3CLpro	SARS-CoV	4WY3	PyRx (AutoDock 4/Vina)				-7.1
Mangiferin	Peterson	2020-05-04	Researchgate	https://www.researchgate.net/publication/341118211_COVID-19_and_Flavonoids_In_Silico_Molecular_Dynamics_Docking_to_the_Active_Catalytic_Site_of_SARS-CoV_and_SARS-CoV-2_Main_Protease	Docking study/ADME	3CLpro	SARS-CoV-2	6LU7	PyRx (AutoDock 4/Vina)				-7.9
Monoxerutin	Peterson	2020-05-04	Researchgate	https://www.researchgate.net/publication/341118211_COVID-19_and_Flavonoids_In_Silico_Molecular_Dynamics_Docking_to_the_Active_Catalytic_Site_of_SARS-CoV_and_SARS-CoV-2_Main_Protease	Docking study/ADME	3CLpro	SARS-CoV	4WY3	PyRx (AutoDock 4/Vina)				-6.7
Monoxerutin	Peterson	2020-05-04	Researchgate	https://www.researchgate.net/publication/341118211_COVID-19_and_Flavonoids_In_Silico_Molecular_Dynamics_Docking_to_the_Active_Catalytic_Site_of_SARS-CoV_and_SARS-CoV-2_Main_Protease	Docking study/ADME	3CLpro	SARS-CoV-2	6LU7	PyRx (AutoDock 4/Vina)				-7.7
Naringin	Peterson	2020-05-04	Researchgate	https://www.researchgate.net/publication/341118211_COVID-19_and_Flavonoids_In_Silico_Molecular_Dynamics_Docking_to_the_Active_Catalytic_Site_of_SARS-CoV_and_SARS-CoV-2_Main_Protease	Docking study/ADME	3CLpro	SARS-CoV	4WY3	PyRx (AutoDock 4/Vina)				-6.3
Naringin	Peterson	2020-05-04	Researchgate	https://www.researchgate.net/publication/341118211_COVID-19_and_Flavonoids_In_Silico_Molecular_Dynamics_Docking_to_the_Active_Catalytic_Site_of_SARS-CoV_and_SARS-CoV-2_Main_Protease	Docking study/ADME	3CLpro	SARS-CoV-2	6LU7	PyRx (AutoDock 4/Vina)				-7.6
Neohesperidin dihydrochalcone	Peterson	2020-05-04	Researchgate	https://www.researchgate.net/publication/341118211_COVID-19_and_Flavonoids_In_Silico_Molecular_Dynamics_Docking_to_the_Active_Catalytic_Site_of_SARS-CoV_and_SARS-CoV-2_Main_Protease	Docking study/ADME	3CLpro	SARS-CoV	4WY3	PyRx (AutoDock 4/Vina)				-8.1
Neohesperidin dihydrochalcone	Peterson	2020-05-04	Researchgate	https://www.researchgate.net/publication/341118211_COVID-19_and_Flavonoids_In_Silico_Molecular_Dynamics_Docking_to_the_Active_Catalytic_Site_of_SARS-CoV_and_SARS-CoV-2_Main_Protease	Docking study/ADME	3CLpro	SARS-CoV-2	6LU7	PyRx (AutoDock 4/Vina)				-7.1
Orientin	Peterson	2020-05-04	Researchgate	https://www.researchgate.net/publication/341118211_COVID-19_and_Flavonoids_In_Silico_Molecular_Dynamics_Docking_to_the_Active_Catalytic_Site_of_SARS-CoV_and_SARS-CoV-2_Main_Protease	Docking study/ADME	3CLpro	SARS-CoV	4WY3	PyRx (AutoDock 4/Vina)				-7.5
Orientin	Peterson	2020-05-04	Researchgate	https://www.researchgate.net/publication/341118211_COVID-19_and_Flavonoids_In_Silico_Molecular_Dynamics_Docking_to_the_Active_Catalytic_Site_of_SARS-CoV_and_SARS-CoV-2_Main_Protease	Docking study/ADME	3CLpro	SARS-CoV-2	6LU7	PyRx (AutoDock 4/Vina)				-7.8
Pectolinarin	Peterson	2020-05-04	Researchgate	https://www.researchgate.net/publication/341118211_COVID-19_and_Flavonoids_In_Silico_Molecular_Dynamics_Docking_to_the_Active_Catalytic_Site_of_SARS-CoV_and_SARS-CoV-2_Main_Protease	Docking study/ADME	3CLpro	SARS-CoV	4WY3	PyRx (AutoDock 4/Vina)				-7.1
Pectolinarin	Peterson	2020-05-04	Researchgate	https://www.researchgate.net/publication/341118211_COVID-19_and_Flavonoids_In_Silico_Molecular_Dynamics_Docking_to_the_Active_Catalytic_Site_of_SARS-CoV_and_SARS-CoV-2_Main_Protease	Docking study/ADME	3CLpro	SARS-CoV-2	6LU7	PyRx (AutoDock 4/Vina)				-7.7
Puerarin	Peterson	2020-05-04	Researchgate	https://www.researchgate.net/publication/341118211_COVID-19_and_Flavonoids_In_Silico_Molecular_Dynamics_Docking_to_the_Active_Catalytic_Site_of_SARS-CoV_and_SARS-CoV-2_Main_Protease	Docking study/ADME	3CLpro	SARS-CoV	4WY3	PyRx (AutoDock 4/Vina)				-7
Puerarin	Peterson	2020-05-04	Researchgate	https://www.researchgate.net/publication/341118211_COVID-19_and_Flavonoids_In_Silico_Molecular_Dynamics_Docking_to_the_Active_Catalytic_Site_of_SARS-CoV_and_SARS-CoV-2_Main_Protease	Docking study/ADME	3CLpro	SARS-CoV-2	6LU7	PyRx (AutoDock 4/Vina)				-7.3
Quercetin	Peterson	2020-05-04	Researchgate	https://www.researchgate.net/publication/341118211_COVID-19_and_Flavonoids_In_Silico_Molecular_Dynamics_Docking_to_the_Active_Catalytic_Site_of_SARS-CoV_and_SARS-CoV-2_Main_Protease	Docking study/ADME	3CLpro	SARS-CoV	4WY3	PyRx (AutoDock 4/Vina)				-7.5
Quercetin	Peterson	2020-05-04	Researchgate	https://www.researchgate.net/publication/341118211_COVID-19_and_Flavonoids_In_Silico_Molecular_Dynamics_Docking_to_the_Active_Catalytic_Site_of_SARS-CoV_and_SARS-CoV-2_Main_Protease	Docking study/ADME	3CLpro	SARS-CoV-2	6LU7	PyRx (AutoDock 4/Vina)				-8
Rhoifolin	Peterson	2020-05-04	Researchgate	https://www.researchgate.net/publication/341118211_COVID-19_and_Flavonoids_In_Silico_Molecular_Dynamics_Docking_to_the_Active_Catalytic_Site_of_SARS-CoV_and_SARS-CoV-2_Main_Protease	Docking study/ADME	3CLpro	SARS-CoV	4WY3	PyRx (AutoDock 4/Vina)				-6.7
Rhoifolin	Peterson	2020-05-04	Researchgate	https://www.researchgate.net/publication/341118211_COVID-19_and_Flavonoids_In_Silico_Molecular_Dynamics_Docking_to_the_Active_Catalytic_Site_of_SARS-CoV_and_SARS-CoV-2_Main_Protease	Docking study/ADME	3CLpro	SARS-CoV-2	6LU7	PyRx (AutoDock 4/Vina)				-7.9
Rutin	Peterson	2020-05-04	Researchgate	https://www.researchgate.net/publication/341118211_COVID-19_and_Flavonoids_In_Silico_Molecular_Dynamics_Docking_to_the_Active_Catalytic_Site_of_SARS-CoV_and_SARS-CoV-2_Main_Protease	Docking study/ADME	3CLpro	SARS-CoV	4WY3	PyRx (AutoDock 4/Vina)				-7.3
Rutin	Peterson	2020-05-04	Researchgate	https://www.researchgate.net/publication/341118211_COVID-19_and_Flavonoids_In_Silico_Molecular_Dynamics_Docking_to_the_Active_Catalytic_Site_of_SARS-CoV_and_SARS-CoV-2_Main_Protease	Docking study/ADME	3CLpro	SARS-CoV-2	6LU7	PyRx (AutoDock 4/Vina)				-7.9
Silibinin	Peterson	2020-05-04	Researchgate	https://www.researchgate.net/publication/341118211_COVID-19_and_Flavonoids_In_Silico_Molecular_Dynamics_Docking_to_the_Active_Catalytic_Site_of_SARS-CoV_and_SARS-CoV-2_Main_Protease	Docking study/ADME	3CLpro	SARS-CoV	4WY3	PyRx (AutoDock 4/Vina)				-7.3
Silibinin	Peterson	2020-05-04	Researchgate	https://www.researchgate.net/publication/341118211_COVID-19_and_Flavonoids_In_Silico_Molecular_Dynamics_Docking_to_the_Active_Catalytic_Site_of_SARS-CoV_and_SARS-CoV-2_Main_Protease	Docking study/ADME	3CLpro	SARS-CoV-2	6LU7	PyRx (AutoDock 4/Vina)				-7.9
Apigenin	Rane	2020-04-09	ChemRxiv	https://chemrxiv.org/articles/Targeting_SARS-CoV-2_Spike_Protein_of_COVID-19_with_Naturally_Occurring_Phytochemicals_An_in_Silco_Study_for_Drug_Development/12094203/1	Docking study/ADME	Spike	SARS-CoV-2	6VYB	AutoDock Vina				-7.7
Fisetin	Rane	2020-04-09	ChemRxiv	https://chemrxiv.org/articles/Targeting_SARS-CoV-2_Spike_Protein_of_COVID-19_with_Naturally_Occurring_Phytochemicals_An_in_Silco_Study_for_Drug_Development/12094203/1	Docking study/ADME	Spike	SARS-CoV-2	6VYB	AutoDock Vina				-8.5
Genistein	Rane	2020-04-09	ChemRxiv	https://chemrxiv.org/articles/Targeting_SARS-CoV-2_Spike_Protein_of_COVID-19_with_Naturally_Occurring_Phytochemicals_An_in_Silco_Study_for_Drug_Development/12094203/1	Docking study/ADME	Spike	SARS-CoV-2	6VYB	AutoDock Vina				-8.2
Isorhamnetin	Rane	2020-04-09	ChemRxiv	https://chemrxiv.org/articles/Targeting_SARS-CoV-2_Spike_Protein_of_COVID-19_with_Naturally_Occurring_Phytochemicals_An_in_Silco_Study_for_Drug_Development/12094203/1	Docking study/ADME	Spike	SARS-CoV-2	6VYB	AutoDock Vina				-8.3
Kaempferol	Rane	2020-04-09	ChemRxiv	https://chemrxiv.org/articles/Targeting_SARS-CoV-2_Spike_Protein_of_COVID-19_with_Naturally_Occurring_Phytochemicals_An_in_Silco_Study_for_Drug_Development/12094203/1	Docking study/ADME	Spike	SARS-CoV-2	6VYB	AutoDock Vina				-7.4
Luteolin	Rane	2020-04-09	ChemRxiv	https://chemrxiv.org/articles/Targeting_SARS-CoV-2_Spike_Protein_of_COVID-19_with_Naturally_Occurring_Phytochemicals_An_in_Silco_Study_for_Drug_Development/12094203/1	Docking study/ADME	Spike	SARS-CoV-2	6VYB	AutoDock Vina				-8.2
Quercetin	Rane	2020-04-09	ChemRxiv	https://chemrxiv.org/articles/Targeting_SARS-CoV-2_Spike_Protein_of_COVID-19_with_Naturally_Occurring_Phytochemicals_An_in_Silco_Study_for_Drug_Development/12094203/1	Docking study/ADME	Spike	SARS-CoV-2	6VYB	AutoDock Vina				-8.5
5,7,3′,4’-Tetrahydroxyflavone	Rasool	2020-05-01	Structural Chemistry	https://link.springer.com/article/10.1007%2Fs11224-020-01536-6	Docking study/ADME	3CLpro	SARS-CoV-2	6LU7	AutoDock Vina				-6.7
5,7,4′-Trihydroxyflavone	Rasool	2020-05-01	Structural Chemistry	https://link.springer.com/article/10.1007%2Fs11224-020-01536-6	Docking study/ADME	3CLpro	SARS-CoV-2	6LU7	AutoDock Vina				-6.8
Amyrisin A	Rasool	2020-05-01	Structural Chemistry	https://link.springer.com/article/10.1007%2Fs11224-020-01536-6	Docking study/ADME	3CLpro	SARS-CoV-2	6LU7	AutoDock Vina				-6.7
Amyrisin B	Rasool	2020-05-01	Structural Chemistry	https://link.springer.com/article/10.1007%2Fs11224-020-01536-6	Docking study/ADME	3CLpro	SARS-CoV-2	6LU7	AutoDock Vina				-6.8
Amyrisin C	Rasool	2020-05-01	Structural Chemistry	https://link.springer.com/article/10.1007%2Fs11224-020-01536-6	Docking study/ADME	3CLpro	SARS-CoV-2	6LU7	AutoDock Vina				-6.7
Anthraxin	Rasool	2020-05-01	Structural Chemistry	https://link.springer.com/article/10.1007%2Fs11224-020-01536-6	Docking study/ADME	3CLpro	SARS-CoV-2	6LU7	AutoDock Vina				-7.4
Apigenin B	Rasool	2020-05-01	Structural Chemistry	https://link.springer.com/article/10.1007%2Fs11224-020-01536-6	Docking study/ADME	3CLpro	SARS-CoV-2	6LU7	AutoDock Vina				-6.8
Cannflavin	Rasool	2020-05-01	Structural Chemistry	https://link.springer.com/article/10.1007%2Fs11224-020-01536-6	Docking study/ADME	3CLpro	SARS-CoV-2	6LU7	AutoDock Vina				-7.1
Erythrinin B	Rasool	2020-05-01	Structural Chemistry	https://link.springer.com/article/10.1007%2Fs11224-020-01536-6	Docking study/ADME	3CLpro	SARS-CoV-2	6LU7	AutoDock Vina				-6.5
Isoerysenegalensein E	Rasool	2020-05-01	Structural Chemistry	https://link.springer.com/article/10.1007%2Fs11224-020-01536-6	Docking study/ADME	3CLpro	SARS-CoV-2	6LU7	AutoDock Vina				-6.9
Isopomiferin	Rasool	2020-05-01	Structural Chemistry	https://link.springer.com/article/10.1007%2Fs11224-020-01536-6	Docking study/ADME	3CLpro	SARS-CoV-2	6LU7	AutoDock Vina				-7.6
Isosilybin A	Rasool	2020-05-01	Structural Chemistry	https://link.springer.com/article/10.1007%2Fs11224-020-01536-6	Docking study/ADME	3CLpro	SARS-CoV-2	6LU7	AutoDock Vina				-7.7
Isosilybin B	Rasool	2020-05-01	Structural Chemistry	https://link.springer.com/article/10.1007%2Fs11224-020-01536-6	Docking study/ADME	3CLpro	SARS-CoV-2	6LU7	AutoDock Vina				-7.5
Laburnetin	Rasool	2020-05-01	Structural Chemistry	https://link.springer.com/article/10.1007%2Fs11224-020-01536-6	Docking study/ADME	3CLpro	SARS-CoV-2	6LU7	AutoDock Vina				-6.8
Luteolin	Rasool	2020-05-01	Structural Chemistry	https://link.springer.com/article/10.1007%2Fs11224-020-01536-6	Docking study/ADME	3CLpro	SARS-CoV-2	6LU7	AutoDock Vina				-6.8
Mearnsetin	Rasool	2020-05-01	Structural Chemistry	https://link.springer.com/article/10.1007%2Fs11224-020-01536-6	Docking study/ADME	3CLpro	SARS-CoV-2	6LU7	AutoDock Vina				-6.8
Osajin	Rasool	2020-05-01	Structural Chemistry	https://link.springer.com/article/10.1007%2Fs11224-020-01536-6	Docking study/ADME	3CLpro	SARS-CoV-2	6LU7	AutoDock Vina				-7.7
Papraine	Rasool	2020-05-01	Structural Chemistry	https://link.springer.com/article/10.1007%2Fs11224-020-01536-6	Docking study/ADME	3CLpro	SARS-CoV-2	6LU7	AutoDock Vina				-7.5
Raddeanine	Rasool	2020-05-01	Structural Chemistry	https://link.springer.com/article/10.1007%2Fs11224-020-01536-6	Docking study/ADME	3CLpro	SARS-CoV-2	6LU7	AutoDock Vina				-6.9
Rhamnetin	Rasool	2020-05-01	Structural Chemistry	https://link.springer.com/article/10.1007%2Fs11224-020-01536-6	Docking study/ADME	3CLpro	SARS-CoV-2	6LU7	AutoDock Vina				-6.6
Robustone	Rasool	2020-05-01	Structural Chemistry	https://link.springer.com/article/10.1007%2Fs11224-020-01536-6	Docking study/ADME	3CLpro	SARS-CoV-2	6LU7	AutoDock Vina				-7.8
Sigmoidin A	Rasool	2020-05-01	Structural Chemistry	https://link.springer.com/article/10.1007%2Fs11224-020-01536-6	Docking study/ADME	3CLpro	SARS-CoV-2	6LU7	AutoDock Vina				-7.2
Sigmoidin B	Rasool	2020-05-01	Structural Chemistry	https://link.springer.com/article/10.1007%2Fs11224-020-01536-6	Docking study/ADME	3CLpro	SARS-CoV-2	6LU7	AutoDock Vina				-7
Sigmoidin C	Rasool	2020-05-01	Structural Chemistry	https://link.springer.com/article/10.1007%2Fs11224-020-01536-6	Docking study/ADME	3CLpro	SARS-CoV-2	6LU7	AutoDock Vina				-7.5
Silybin A	Rasool	2020-05-01	Structural Chemistry	https://link.springer.com/article/10.1007%2Fs11224-020-01536-6	Docking study/ADME	3CLpro	SARS-CoV-2	6LU7	AutoDock Vina				-7.6
Silybin B	Rasool	2020-05-01	Structural Chemistry	https://link.springer.com/article/10.1007%2Fs11224-020-01536-6	Docking study/ADME	3CLpro	SARS-CoV-2	6LU7	AutoDock Vina				-7.5
Silybin D	Rasool	2020-05-01	Structural Chemistry	https://link.springer.com/article/10.1007%2Fs11224-020-01536-6	Docking study/ADME	3CLpro	SARS-CoV-2	6LU7	AutoDock Vina				-7.1
SilybinC	Rasool	2020-05-01	Structural Chemistry	https://link.springer.com/article/10.1007%2Fs11224-020-01536-6	Docking study/ADME	3CLpro	SARS-CoV-2	6LU7	AutoDock Vina				-7.5
Silydianin B	Rasool	2020-05-01	Structural Chemistry	https://link.springer.com/article/10.1007%2Fs11224-020-01536-6	Docking study/ADME	3CLpro	SARS-CoV-2	6LU7	AutoDock Vina				-7.4
Tamarixetin	Rasool	2020-05-01	Structural Chemistry	https://link.springer.com/article/10.1007%2Fs11224-020-01536-6	Docking study/ADME	3CLpro	SARS-CoV-2	6LU7	AutoDock Vina				-6.7
Tanetin	Rasool	2020-05-01	Structural Chemistry	https://link.springer.com/article/10.1007%2Fs11224-020-01536-6	Docking study/ADME	3CLpro	SARS-CoV-2	6LU7	AutoDock Vina				-6.8
TanetinB	Rasool	2020-05-01	Structural Chemistry	https://link.springer.com/article/10.1007%2Fs11224-020-01536-6	Docking study/ADME	3CLpro	SARS-CoV-2	6LU7	AutoDock Vina				-7
Taxifolin	Rasool	2020-05-01	Structural Chemistry	https://link.springer.com/article/10.1007%2Fs11224-020-01536-6	Docking study/ADME	3CLpro	SARS-CoV-2	6LU7	AutoDock Vina				-7.1
Quercetin	Samant	2020-04-20	ChemRxiv	https://chemrxiv.org/articles/Comparative_Docking_Analysis_of_Rational_Drugs_Against_COVID-19_Main_Protease/12136002/1	Docking study	3CLpro	SARS-CoV-2	2GTB	SwissDock				-7.9
Quercetin	Samant	2020-04-20	ChemRxiv	https://chemrxiv.org/articles/Comparative_Docking_Analysis_of_Rational_Drugs_Against_COVID-19_Main_Protease/12136002/1	Docking study	3CLpro	SARS-CoV-2	2GTB	AutoDock				-7.6
Quercetin	Samant	2020-04-20	ChemRxiv	https://chemrxiv.org/articles/Comparative_Docking_Analysis_of_Rational_Drugs_Against_COVID-19_Main_Protease/12136002/1	Docking study	3CLpro	SARS-CoV-2	6LU7	AutoDock				-7.6
Quercetin	Samant	2020-04-20	ChemRxiv	https://chemrxiv.org/articles/Comparative_Docking_Analysis_of_Rational_Drugs_Against_COVID-19_Main_Protease/12136002/1	Docking study	3CLpro	SARS-CoV-2	6LU7	SwissDock				-7.2
Apigenin	Sampangi-Ramaiah	2020-04-10	Current Science	https://www.currentscience.ac.in/Volumes/118/07/1087.pdf	Docking study	3CLpro	SARS-CoV-2	6LU7	AutoDock 4.2				-7.8
Apigenin	Sampangi-Ramaiah	2020-04-10	Current Science	https://www.currentscience.ac.in/Volumes/118/07/1087.pdf	Docking study	3CLpro (ligand-free)	SARS-CoV-2	6Y2E	AutoDock 4.2				-7
Glabridin	Sampangi-Ramaiah	2020-04-10	Current Science	https://www.currentscience.ac.in/Volumes/118/07/1087.pdf	Docking study	3CLpro	SARS-CoV-2	6LU7	AutoDock 4.2				-7.3
Glabridin	Sampangi-Ramaiah	2020-04-10	Current Science	https://www.currentscience.ac.in/Volumes/118/07/1087.pdf	Docking study	3CLpro (ligand-free)	SARS-CoV-2	6Y2E	AutoDock 4.2				-7.4
Liquiritigenin	Sampangi-Ramaiah	2020-04-10	Current Science	https://www.currentscience.ac.in/Volumes/118/07/1087.pdf	Docking study	3CLpro	SARS-CoV-2	6LU7	AutoDock 4.2				-7.7
Liquiritigenin	Sampangi-Ramaiah	2020-04-10	Current Science	https://www.currentscience.ac.in/Volumes/118/07/1087.pdf	Docking study	3CLpro (ligand-free)	SARS-CoV-2	6Y2E	AutoDock 4.2				-6.9
Quercetin	Sampangi-Ramaiah	2020-04-10	Current Science	https://www.currentscience.ac.in/Volumes/118/07/1087.pdf	Docking study	3CLpro	SARS-CoV-2	6LU7	AutoDock 4.2				-8
Quercetin	Sampangi-Ramaiah	2020-04-10	Current Science	https://www.currentscience.ac.in/Volumes/118/07/1087.pdf	Docking study	3CLpro (ligand-free)	SARS-CoV-2	6Y2E	AutoDock 4.2				-7.1
Cirsimaritin	Sekiou	2020-04-24	ChemRxiv	https://chemrxiv.org/articles/In-Silico_Identification_of_Potent_Inhibitors_of_COVID-19_Main_Protease_Mpro_and_Angiotensin_Converting_Enzyme_2_ACE2_from_Natural_Products_Quercetin_Hispidulin_and_Cirsimaritin_Exhibited_Better_Potential_Inhibition_than_Hydroxy-Chloroquine/12181404/1	Docking study	ACE-2	Human	1R42	AutoDock 4				-7.2
Cirsimaritin	Sekiou	2020-04-24	ChemRxiv	https://chemrxiv.org/articles/In-Silico_Identification_of_Potent_Inhibitors_of_COVID-19_Main_Protease_Mpro_and_Angiotensin_Converting_Enzyme_2_ACE2_from_Natural_Products_Quercetin_Hispidulin_and_Cirsimaritin_Exhibited_Better_Potential_Inhibition_than_Hydroxy-Chloroquine/12181404/1	Docking study	3CLpro	SARS-CoV-2	6LU7	AutoDock 4.2				-7.2
Hispidulin	Sekiou	2020-04-24	ChemRxiv	https://chemrxiv.org/articles/In-Silico_Identification_of_Potent_Inhibitors_of_COVID-19_Main_Protease_Mpro_and_Angiotensin_Converting_Enzyme_2_ACE2_from_Natural_Products_Quercetin_Hispidulin_and_Cirsimaritin_Exhibited_Better_Potential_Inhibition_than_Hydroxy-Chloroquine/12181404/1	Docking study	ACE-2	Human	1R42	AutoDock 4.2				-7.6
Hispidulin	Sekiou	2020-04-24	ChemRxiv	https://chemrxiv.org/articles/In-Silico_Identification_of_Potent_Inhibitors_of_COVID-19_Main_Protease_Mpro_and_Angiotensin_Converting_Enzyme_2_ACE2_from_Natural_Products_Quercetin_Hispidulin_and_Cirsimaritin_Exhibited_Better_Potential_Inhibition_than_Hydroxy-Chloroquine/12181404/1	Docking study	3CLpro	SARS-CoV-2	6LU7	AutoDock 4.2				-7.3
Quercetin	Sekiou	2020-04-24	ChemRxiv	https://chemrxiv.org/articles/In-Silico_Identification_of_Potent_Inhibitors_of_COVID-19_Main_Protease_Mpro_and_Angiotensin_Converting_Enzyme_2_ACE2_from_Natural_Products_Quercetin_Hispidulin_and_Cirsimaritin_Exhibited_Better_Potential_Inhibition_than_Hydroxy-Chloroquine/12181404/1	Docking study	3CLpro	SARS-CoV-2	6LU7	AutoDock 4.2				-7.5
Apigenin	Sivaraman	2020-03-31	preprints.org	https://www.preprints.org/manuscript/202003.0450/v1	Docking study	RdRp	SARS-CoV-2	6NUR	AutoDock 4				-6.2
Quercetin	Sivaraman	2020-03-31	preprints.org	https://www.preprints.org/manuscript/202003.0450/v1	Docking study	RdRp	SARS-CoV-2	6NUR	AutoDock 4				-6.9
Rutin	Sivaraman	2020-03-31	preprints.org	https://www.preprints.org/manuscript/202003.0450/v1	Docking study	RdRp	SARS-CoV-2	6NUR	AutoDock 4				4.55
Vitexin	Sivaraman	2020-03-31	preprints.org	https://www.preprints.org/manuscript/202003.0450/v1	Docking study	RdRp	SARS-CoV-2	6NUR	AutoDock 4				-7.4
Quercetin	Taguchi	2020-04-30	preprints.org	https://www.preprints.org/manuscript/202004.0524	Tensor decomposition-based feature extraction/gene expression profiles
3,5,7,3',4',5'-hexahydroxy ﬂavanone-3-O-beta-D-glucopyranoside	Tahir ul Qamar	2020-03-21	J Pharm Anal	https://www.sciencedirect.com/science/article/pii/S2095177920301271	Docking study/molecular dynamics/ADME	3CLpro	SARS-CoV-2	homology-modelled	MOE 2010								-14.42
5,7,3',4'-Tetrahydroxy 2’-(3,3-dimethylallyl) isoﬂavone	Tahir ul Qamar	2020-03-21	J Pharm Anal	https://www.sciencedirect.com/science/article/pii/S2095177920301271	Docking study/molecular dynamics/ADME	3CLpro	SARS-CoV-2	homology-modelled	MOE 2010								-16.35
Licoleafol	Tahir ul Qamar	2020-03-21	J Pharm Anal	https://www.sciencedirect.com/science/article/pii/S2095177920301271	Docking study/molecular dynamics/ADME	3CLpro	SARS-CoV-2	homology-modelled	MOE 2010								-13.63
Myricetin 3-O-glucopyranoside	Tahir ul Qamar	2020-03-21	J Pharm Anal	https://www.sciencedirect.com/science/article/pii/S2095177920301271	Docking study/molecular dynamics/ADME	3CLpro	SARS-CoV-2	homology-modelled	MOE 2010								-13.7
Myricitrin	Tahir ul Qamar	2020-03-21	J Pharm Anal	https://www.sciencedirect.com/science/article/pii/S2095177920301271	Docking study/molecular dynamics/ADME	3CLpro	SARS-CoV-2	homology-modelled	MOE 2010								-15.64
Epigallocatechin gallate	Tallei	2020-04-09	preprints.org	https://www.preprints.org/manuscript/202004.0102/v2		3CLpro	SARS-CoV-2	6LU7	AutoDock Vina				-7.8
Epigallocatechin gallate	Tallei	2020-04-09	preprints.org	https://www.preprints.org/manuscript/202004.0102/v2		Spike	SARS-CoV-2	6VXX	AutoDock Vina				-9.8
Herbacetin	Tallei	2020-04-09	preprints.org	https://www.preprints.org/manuscript/202004.0102/v2		3CLpro	SARS-CoV-2	6LU7	AutoDock Vina				-7.8
Herbacetin	Tallei	2020-04-09	preprints.org	https://www.preprints.org/manuscript/202004.0102/v2		Spike	SARS-CoV-2	6VXX	AutoDock Vina				-8.3
Hesperidin	Tallei	2020-04-09	preprints.org	https://www.preprints.org/manuscript/202004.0102/v2		3CLpro	SARS-CoV-2	6LU7	AutoDock Vina				-8.3
Hesperidin	Tallei	2020-04-09	preprints.org	https://www.preprints.org/manuscript/202004.0102/v2		Spike	SARS-CoV-2	6VXX	AutoDock Vina				-10.4
Kaempferol	Tallei	2020-04-09	preprints.org	https://www.preprints.org/manuscript/202004.0102/v2		3CLpro	SARS-CoV-2	6LU7	AutoDock Vina				-7.2
Kaempferol	Tallei	2020-04-09	preprints.org	https://www.preprints.org/manuscript/202004.0102/v2		Spike	SARS-CoV-2	6VXX	AutoDock Vina				-8.5
Morin	Tallei	2020-04-09	preprints.org	https://www.preprints.org/manuscript/202004.0102/v2		3CLpro	SARS-CoV-2	6LU7	AutoDock Vina				-7.8
Morin	Tallei	2020-04-09	preprints.org	https://www.preprints.org/manuscript/202004.0102/v2		Spike	SARS-CoV-2	6VXX	AutoDock Vina				-8.8
Nobiletin	Tallei	2020-04-09	preprints.org	https://www.preprints.org/manuscript/202004.0102/v2		3CLpro	SARS-CoV-2	6LU7	AutoDock Vina				-6.4
Nobiletin	Tallei	2020-04-09	preprints.org	https://www.preprints.org/manuscript/202004.0102/v2		Spike	SARS-CoV-2	6VXX	AutoDock Vina				-8.1
Pectolinarin	Tallei	2020-04-09	preprints.org	https://www.preprints.org/manuscript/202004.0102/v2		3CLpro	SARS-CoV-2	6LU7	AutoDock Vina				-8.2
Pectolinarin	Tallei	2020-04-09	preprints.org	https://www.preprints.org/manuscript/202004.0102/v2		Spike	SARS-CoV-2	6VXX	AutoDock Vina				-9.8
Rhoifolin	Tallei	2020-04-09	preprints.org	https://www.preprints.org/manuscript/202004.0102/v2		3CLpro	SARS-CoV-2	6LU7	AutoDock Vina				-8.2
Rhoifolin	Tallei	2020-04-09	preprints.org	https://www.preprints.org/manuscript/202004.0102/v2		Spike	SARS-CoV-2	6VXX	AutoDock Vina				-9.5
Tangeretin	Tallei	2020-04-09	preprints.org	https://www.preprints.org/manuscript/202004.0102/v2		3CLpro	SARS-CoV-2	6LU7	AutoDock Vina				-6.5
Tangeretin	Tallei	2020-04-09	preprints.org	https://www.preprints.org/manuscript/202004.0102/v2		Spike	SARS-CoV-2	6VXX	AutoDock Vina				-7.9
Galangin	Utomo	2020-03-12	preprints.org	https://www.preprints.org/manuscript/202003.0214/v1	Docking study	3CLpro	SARS-CoV-2	6LU7	MOE 2010				-12.96
Galangin	Utomo	2020-03-12	preprints.org	https://www.preprints.org/manuscript/202003.0214/v1	Docking study	Spike (post fusion core)	SARS-CoV-2	6LXT	MOE 2010				-7.9
Galangin	Utomo	2020-03-12	preprints.org	https://www.preprints.org/manuscript/202003.0214/v1	Docking study	ACE-2 + Spike	Human/SARS-CoV-2	6VW1	MOE 2010				-7.6
Hesperetin	Utomo	2020-03-12	preprints.org	https://www.preprints.org/manuscript/202003.0214/v1	Docking study	3CLpro	SARS-CoV-2	6LU7	MOE 2010				-12.36
Hesperetin	Utomo	2020-03-12	preprints.org	https://www.preprints.org/manuscript/202003.0214/v1	Docking study	Spike (post fusion core)	SARS-CoV-2	6LXT	MOE 2010				-9.1
Hesperetin	Utomo	2020-03-12	preprints.org	https://www.preprints.org/manuscript/202003.0214/v1	Docking study	ACE-2 + Spike	Human/SARS-CoV-2	6VW1	MOE 2010				-6.7
Hesperidin	Utomo	2020-03-12	preprints.org	https://www.preprints.org/manuscript/202003.0214/v1	Docking study	3CLpro	SARS-CoV-2	6LU7	MOE 2010				-13.5
Hesperidin	Utomo	2020-03-12	preprints.org	https://www.preprints.org/manuscript/202003.0214/v1	Docking study	Spike (post fusion core)	SARS-CoV-2	6LXT	MOE 2010				-9.6
Hesperidin	Utomo	2020-03-12	preprints.org	https://www.preprints.org/manuscript/202003.0214/v1	Docking study	ACE-2 + Spike	Human/SARS-CoV-2	6VW1	MOE 2010				-9.5
Naringenin	Utomo	2020-03-12	preprints.org	https://www.preprints.org/manuscript/202003.0214/v1	Docking study	3CLpro	SARS-CoV-2	6LU7	MOE 2010				-12.4
Naringenin	Utomo	2020-03-12	preprints.org	https://www.preprints.org/manuscript/202003.0214/v1	Docking study	Spike (post fusion core)	SARS-CoV-2	6LXT	MOE 2010				-7.4
Naringenin	Utomo	2020-03-12	preprints.org	https://www.preprints.org/manuscript/202003.0214/v1	Docking study	ACE-2 + Spike	Human/SARS-CoV-2	6VW1	MOE 2010				-7.7
Nobiletin	Utomo	2020-03-12	preprints.org	https://www.preprints.org/manuscript/202003.0214/v1	Docking study	3CLpro	SARS-CoV-2	6LU7	MOE 2010				-10.38
Nobiletin	Utomo	2020-03-12	preprints.org	https://www.preprints.org/manuscript/202003.0214/v1	Docking study	Spike (post fusion core)	SARS-CoV-2	6LXT	MOE 2010				-7.8
Nobiletin	Utomo	2020-03-12	preprints.org	https://www.preprints.org/manuscript/202003.0214/v1	Docking study	ACE-2 + Spike	Human/SARS-CoV-2	6VW1	MOE 2010				-7.9
Tangeretin	Utomo	2020-03-12	preprints.org	https://www.preprints.org/manuscript/202003.0214/v1	Docking study	3CLpro	SARS-CoV-2	6LU7	MOE 2010				-10.55
Tangeretin	Utomo	2020-03-12	preprints.org	https://www.preprints.org/manuscript/202003.0214/v1	Docking study	Spike (post fusion core)	SARS-CoV-2	6LXT	MOE 2010				-8.2
Tangeretin	Utomo	2020-03-12	preprints.org	https://www.preprints.org/manuscript/202003.0214/v1	Docking study	ACE-2 + Spike	Human/SARS-CoV-2	6VW1	MOE 2010				-6.5
2-(3,4-dihydroxyphenyl)-2-[[2-(3,4-dihydroxyphenyl)-3,4-dihydro-5,7-dihydroxy-2H-1-benzopyran-3-yl]oxy]-3,4-dihydro-2H-1-benzopyran-3,4,5,7-tetrol	Wu	2020-02-27	Acta Pharmaceutica Sinica B	https://www.sciencedirect.com/science/article/pii/S2211383520302999	Docking study	NNRDB	SARS-CoV-2	homology-modelled	Internal Coordinate Mechanics (ICM) 3.7.3		-114.369		-3.02515		-30.5261
2-(3,4-dihydroxyphenyl)-2-[[2-(3,4-dihydroxyphenyl)-3,4-dihydro-5,7-dihydroxy-2H-1-benzopyran-3-yl]oxy]-3,4-dihydro-2H-1-benzopyran-3,4,5,7-tetrol	Wu	2020-02-27	Acta Pharmaceutica Sinica B	https://www.sciencedirect.com/science/article/pii/S2211383520302999	Docking study	PLpro	SARS-CoV-2	homology-modelled	Internal Coordinate Mechanics (ICM) 3.7.3		-101.87		-8.97334		-38.8562
5,7,2ʹ-trihydroxyflavone	Wu	2020-02-27	Acta Pharmaceutica Sinica B	https://www.sciencedirect.com/science/article/pii/S2211383520302999	Docking study	Nsp3b	SARS-CoV-2	homology-modelled	Internal Coordinate Mechanics (ICM) 3.7.3		-51.4732		-7.37997		-30.9016
Baicalein	Wu	2020-02-27	Acta Pharmaceutica Sinica B	https://www.sciencedirect.com/science/article/pii/S2211383520302999	Docking study	Nsp14	SARS-CoV-2	homology-modelled	Internal Coordinate Mechanics (ICM) 3.7.3		-104.77		-6.62924		-28.2197
Baicalein	Wu	2020-02-27	Acta Pharmaceutica Sinica B	https://www.sciencedirect.com/science/article/pii/S2211383520302999	Docking study	Nsp3b	SARS-CoV-2	homology-modelled	Internal Coordinate Mechanics (ICM) 3.7.3		-53.7647		-7.1655		-30.928
Baicalin	Wu	2020-02-27	Acta Pharmaceutica Sinica B	https://www.sciencedirect.com/science/article/pii/S2211383520302999	Docking study	Helicase	SARS-CoV-2	homology-modelled	Internal Coordinate Mechanics (ICM) 3.7.3		-112.718		-3.06844		-32.4622
Baicalin	Wu	2020-02-27	Acta Pharmaceutica Sinica B	https://www.sciencedirect.com/science/article/pii/S2211383520302999	Docking study	NNRDB	SARS-CoV-2	homology-modelled	Internal Coordinate Mechanics (ICM) 3.7.3		-131.999		-6.82259		-26.6478
Baicalin	Wu	2020-02-27	Acta Pharmaceutica Sinica B	https://www.sciencedirect.com/science/article/pii/S2211383520302999	Docking study	Nsp15 (endoribonuclease)	SARS-CoV-2	homology-modelled	Internal Coordinate Mechanics (ICM) 3.7.3		-45.9155		-10.2306		-34.4325
Baicalin	Wu	2020-02-27	Acta Pharmaceutica Sinica B	https://www.sciencedirect.com/science/article/pii/S2211383520302999	Docking study	Nsp16	SARS-CoV-2	homology-modelled	Internal Coordinate Mechanics (ICM) 3.7.3		-101.116		-3.18745		-36.5444
Baicalin	Wu	2020-02-27	Acta Pharmaceutica Sinica B	https://www.sciencedirect.com/science/article/pii/S2211383520302999	Docking study	Nsp9	SARS-CoV-2	homology-modelled	Internal Coordinate Mechanics (ICM) 3.7.3		-54.6799		-8.28102		-23.8825
Baicalin	Wu	2020-02-27	Acta Pharmaceutica Sinica B	https://www.sciencedirect.com/science/article/pii/S2211383520302999	Docking study	PLpro	SARS-CoV-2	homology-modelled	Internal Coordinate Mechanics (ICM) 3.7.3		-112.561		-11.359		-26.0036
Baicalin	Wu	2020-02-27	Acta Pharmaceutica Sinica B	https://www.sciencedirect.com/science/article/pii/S2211383520302999	Docking study	RdRp	SARS-CoV-2	homology-modelled	Internal Coordinate Mechanics (ICM) 3.7.3		-101.128		-7.96939		-27.3675
Biorobin	Wu	2020-03-13	Acta Pharmaceutica Sinica B	https://www.sciencedirect.com/science/article/pii/S2211383520302999	Docking study	3CLpro	SARS-CoV-2	homology-modelled	Internal Coordinate Mechanics (ICM) 3.7.3		-102.875		-7.35347		-35.0236
Biorobin	Wu	2020-02-27	Acta Pharmaceutica Sinica B	https://www.sciencedirect.com/science/article/pii/S2211383520302999	Docking study	NCRBD	SARS-CoV-2	homology-modelled	Internal Coordinate Mechanics (ICM) 3.7.3		-49.2579		-12.7381		-33.5151
Biorobin	Wu	2020-02-27	Acta Pharmaceutica Sinica B	https://www.sciencedirect.com/science/article/pii/S2211383520302999	Docking study	Nsp15 (endoribonuclease)	SARS-CoV-2	homology-modelled	Internal Coordinate Mechanics (ICM) 3.7.3		-152.99		-10.1427		-32.7207
Biorobin	Wu	2020-02-27	Acta Pharmaceutica Sinica B	https://www.sciencedirect.com/science/article/pii/S2211383520302999	Docking study	Nsp3b	SARS-CoV-2	homology-modelled	Internal Coordinate Mechanics (ICM) 3.7.3		-191.952		-8.17333		-35.406
Biorobin	Wu	2020-02-27	Acta Pharmaceutica Sinica B	https://www.sciencedirect.com/science/article/pii/S2211383520302999	Docking study	TMPRSS2	SARS-CoV-2	homology-modelled	Internal Coordinate Mechanics (ICM) 3.7.3		-132.353		-14.2462		-35.9542
Chrysin	Wu	2020-02-27	Acta Pharmaceutica Sinica B	https://www.sciencedirect.com/science/article/pii/S2211383520302999	Docking study	PLpro	SARS-CoV-2	homology-modelled	Internal Coordinate Mechanics (ICM) 3.7.3		-71.5878		-9.67312		-19.9088
Chrysin-7-O-glucuronide	Wu	2020-02-27	Acta Pharmaceutica Sinica B	https://www.sciencedirect.com/science/article/pii/S2211383520302999	Docking study	3CLpro	SARS-CoV-2	homology-modelled	Internal Coordinate Mechanics (ICM) 3.7.3		-125.048		-3.03602		-31.9374
Chrysin-7-O-glucuronide	Wu	2020-02-27	Acta Pharmaceutica Sinica B	https://www.sciencedirect.com/science/article/pii/S2211383520302999	Docking study	Nsp15 (endoribonuclease)	SARS-CoV-2	homology-modelled	Internal Coordinate Mechanics (ICM) 3.7.3		-79.2279		-13.6632		-35.9906
Cosmosiin	Wu	2020-02-27	Acta Pharmaceutica Sinica B	https://www.sciencedirect.com/science/article/pii/S2211383520302999	Docking study	3CLpro	SARS-CoV-2	homology-modelled	Internal Coordinate Mechanics (ICM) 3.7.3		-108.74		-5.6726		-26.4886
Cosmosiin	Wu	2020-02-27	Acta Pharmaceutica Sinica B	https://www.sciencedirect.com/science/article/pii/S2211383520302999	Docking study	Nsp16	SARS-CoV-2	homology-modelled	Internal Coordinate Mechanics (ICM) 3.7.3		-65.2316		-7.47238		-34.6133
Cosmosiin	Wu	2020-02-27	Acta Pharmaceutica Sinica B	https://www.sciencedirect.com/science/article/pii/S2211383520302999	Docking study	Nsp3b	SARS-CoV-2	homology-modelled	Internal Coordinate Mechanics (ICM) 3.7.3		-157.25		-3.53898		-35.1229
Cosmosiin	Wu	2020-02-27	Acta Pharmaceutica Sinica B	https://www.sciencedirect.com/science/article/pii/S2211383520302999	Docking study	Spike	SARS-CoV-2	homology-modelled	Internal Coordinate Mechanics (ICM) 3.7.3		-127.814		-1.34587		-34.4564
Hesperidin	Wu	2020-02-27	Acta Pharmaceutica Sinica B	https://www.sciencedirect.com/science/article/pii/S2211383520302999	Docking study	3CLpro	SARS-CoV-2	homology-modelled	Internal Coordinate Mechanics (ICM) 3.7.3		-117.484		-8.42276		-32.9705
Hesperidin	Wu	2020-02-27	Acta Pharmaceutica Sinica B	https://www.sciencedirect.com/science/article/pii/S2211383520302999	Docking study	E-channel	SARS-CoV-2	homology-modelled	Internal Coordinate Mechanics (ICM) 3.7.3		-198.467		-6.65956		-29.4678
Hesperidin	Wu	2020-02-27	Acta Pharmaceutica Sinica B	https://www.sciencedirect.com/science/article/pii/S2211383520302999	Docking study	Helicase	SARS-CoV-2	homology-modelled	Internal Coordinate Mechanics (ICM) 3.7.3		-160.449		-9.52428		-33.0666
Hesperidin	Wu	2020-02-27	Acta Pharmaceutica Sinica B	https://www.sciencedirect.com/science/article/pii/S2211383520302999	Docking study	NCRBD	SARS-CoV-2	homology-modelled	Internal Coordinate Mechanics (ICM) 3.7.3		-105.94		-7.97811		-33.8162
Hesperidin	Wu	2020-02-27	Acta Pharmaceutica Sinica B	https://www.sciencedirect.com/science/article/pii/S2211383520302999	Docking study	NNRDB	SARS-CoV-2	homology-modelled	Internal Coordinate Mechanics (ICM) 3.7.3		-147.9		-6.07123		-31.8746
Hesperidin	Wu	2020-02-27	Acta Pharmaceutica Sinica B	https://www.sciencedirect.com/science/article/pii/S2211383520302999	Docking study	Nsp14	SARS-CoV-2	homology-modelled	Internal Coordinate Mechanics (ICM) 3.7.3		-119.58		-10.8846		-28.9515
Hesperidin	Wu	2020-02-27	Acta Pharmaceutica Sinica B	https://www.sciencedirect.com/science/article/pii/S2211383520302999	Docking study	Nsp15 (endoribonuclease)	SARS-CoV-2	homology-modelled	Internal Coordinate Mechanics (ICM) 3.7.3		-159.72		-8.71589		-35.7399
Hesperidin	Wu	2020-02-27	Acta Pharmaceutica Sinica B	https://www.sciencedirect.com/science/article/pii/S2211383520302999	Docking study	Nsp16	SARS-CoV-2	homology-modelled	Internal Coordinate Mechanics (ICM) 3.7.3		-106.281		-8.60595		-36.1829
Hesperidin	Wu	2020-02-27	Acta Pharmaceutica Sinica B	https://www.sciencedirect.com/science/article/pii/S2211383520302999	Docking study	Nsp3b	SARS-CoV-2	homology-modelled	Internal Coordinate Mechanics (ICM) 3.7.3		-189.178		-4.68624		-43.5546
Hesperidin	Wu	2020-02-27	Acta Pharmaceutica Sinica B	https://www.sciencedirect.com/science/article/pii/S2211383520302999	Docking study	Nsp7_8	SARS-CoV-2	homology-modelled	Internal Coordinate Mechanics (ICM) 3.7.3		-132.197		-9.74676		-29.9499
Hesperidin	Wu	2020-02-27	Acta Pharmaceutica Sinica B	https://www.sciencedirect.com/science/article/pii/S2211383520302999	Docking study	Nsp9	SARS-CoV-2	homology-modelled	Internal Coordinate Mechanics (ICM) 3.7.3		-107.294		-7.16519		-28.1701
Hesperidin	Wu	2020-02-27	Acta Pharmaceutica Sinica B	https://www.sciencedirect.com/science/article/pii/S2211383520302999	Docking study	Spike	SARS-CoV-2	homology-modelled	Internal Coordinate Mechanics (ICM) 3.7.3		-115.021		-4.90058		-30.6074
Hesperidin	Wu	2020-02-27	Acta Pharmaceutica Sinica B	https://www.sciencedirect.com/science/article/pii/S2211383520302999	Docking study	TMPRSS2	SARS-CoV-2	homology-modelled	Internal Coordinate Mechanics (ICM) 3.7.3		-116.009		-2.55032		-33.0492
Homovitexin	Wu	2020-02-27	Acta Pharmaceutica Sinica B	https://www.sciencedirect.com/science/article/pii/S2211383520302999	Docking study	Helicase	SARS-CoV-2	homology-modelled	Internal Coordinate Mechanics (ICM) 3.7.3		-131.804		-6.23354		-25.8348
Isoorientin 7,3'-dimethyl ether	Wu	2020-02-27	Acta Pharmaceutica Sinica B	https://www.sciencedirect.com/science/article/pii/S2211383520302999	Docking study	Nsp9	SARS-CoV-2	homology-modelled	Internal Coordinate Mechanics (ICM) 3.7.3		-105.654		-4.02954		-27.3235
Kaempferol 3-O-rutinoside	Wu	2020-02-27	Acta Pharmaceutica Sinica B	https://www.sciencedirect.com/science/article/pii/S2211383520302999	Docking study	NNRDB	SARS-CoV-2	homology-modelled	Internal Coordinate Mechanics (ICM) 3.7.3		-104.748		-4.60047		-23.3919
Kaempferol 3-O-rutinoside	Wu	2020-02-27	Acta Pharmaceutica Sinica B	https://www.sciencedirect.com/science/article/pii/S2211383520302999	Docking study	Nsp15 (endoribonuclease)	SARS-CoV-2	homology-modelled	Internal Coordinate Mechanics (ICM) 3.7.3		-174.639		-6.78947		-34.6694
Kaempferol 3-O-rutinoside	Wu	2020-02-27	Acta Pharmaceutica Sinica B	https://www.sciencedirect.com/science/article/pii/S2211383520302999	Docking study	Nsp16	SARS-CoV-2	homology-modelled	Internal Coordinate Mechanics (ICM) 3.7.3		-166.342		-14.818		-33.543
Kaempferol 3-O-rutinoside	Wu	2020-02-27	Acta Pharmaceutica Sinica B	https://www.sciencedirect.com/science/article/pii/S2211383520302999	Docking study	Nsp7_8	SARS-CoV-2	homology-modelled	Internal Coordinate Mechanics (ICM) 3.7.3		-168.656		-3.57476		-29.9007
Kaempferol 3-O-rutinoside	Wu	2020-02-27	Acta Pharmaceutica Sinica B	https://www.sciencedirect.com/science/article/pii/S2211383520302999	Docking study	Nsp9	SARS-CoV-2	homology-modelled	Internal Coordinate Mechanics (ICM) 3.7.3		-101.72		-4.72105		-30.2349
Licoflavonol	Wu	2020-02-27	Acta Pharmaceutica Sinica B	https://www.sciencedirect.com/science/article/pii/S2211383520302999	Docking study	Spike	SARS-CoV-2	homology-modelled	Internal Coordinate Mechanics (ICM) 3.7.3		-146.463		0		-23.6119
Luteolin	Wu	2020-02-27	Acta Pharmaceutica Sinica B	https://www.sciencedirect.com/science/article/pii/S2211383520302999	Docking study	Nsp15 (endoribonuclease)	SARS-CoV-2	homology-modelled	Internal Coordinate Mechanics (ICM) 3.7.3		-57.1153		-9.27875		-25.0288
Myricetin	Wu	2020-02-27	Acta Pharmaceutica Sinica B	https://www.sciencedirect.com/science/article/pii/S2211383520302999	Docking study	Nsp14	SARS-CoV-2	homology-modelled	Internal Coordinate Mechanics (ICM) 3.7.3		-117.614		-9.25165		-29.8533
Myricetin	Wu	2020-02-27	Acta Pharmaceutica Sinica B	https://www.sciencedirect.com/science/article/pii/S2211383520302999	Docking study	Nsp3b	SARS-CoV-2	homology-modelled	Internal Coordinate Mechanics (ICM) 3.7.3		-60.157		-8.34121		-32.2076
Neohesperidin	Wu	2020-02-27	Acta Pharmaceutica Sinica B	https://www.sciencedirect.com/science/article/pii/S2211383520302999	Docking study	3CLpro	SARS-CoV-2	homology-modelled	Internal Coordinate Mechanics (ICM) 3.7.3		-113.347		-4.29241		-31.5826
Neohesperidin	Wu	2020-02-27	Acta Pharmaceutica Sinica B	https://www.sciencedirect.com/science/article/pii/S2211383520302999	Docking study	NCRBD	SARS-CoV-2	homology-modelled	Internal Coordinate Mechanics (ICM) 3.7.3		-131.381		-9.36983		-27.6353
Neohesperidin	Wu	2020-02-27	Acta Pharmaceutica Sinica B	https://www.sciencedirect.com/science/article/pii/S2211383520302999	Docking study	NNRDB	SARS-CoV-2	homology-modelled	Internal Coordinate Mechanics (ICM) 3.7.3		-129.381		-4.7084		-27.8865
Neohesperidin	Wu	2020-02-27	Acta Pharmaceutica Sinica B	https://www.sciencedirect.com/science/article/pii/S2211383520302999	Docking study	Nsp3b	SARS-CoV-2	homology-modelled	Internal Coordinate Mechanics (ICM) 3.7.3		-163.757		-6.7662		-38.4248
Neohesperidin	Wu	2020-02-27	Acta Pharmaceutica Sinica B	https://www.sciencedirect.com/science/article/pii/S2211383520302999	Docking study	PLpro	SARS-CoV-2	homology-modelled	Internal Coordinate Mechanics (ICM) 3.7.3		-88.5124		-11.2005		-32.8856
Neohesperidin	Wu	2020-02-27	Acta Pharmaceutica Sinica B	https://www.sciencedirect.com/science/article/pii/S2211383520302999	Docking study	Spike	SARS-CoV-2	homology-modelled	Internal Coordinate Mechanics (ICM) 3.7.3		-137.092		-3.21134		-35.5887
Onopordin	Wu	2020-02-27	Acta Pharmaceutica Sinica B	https://www.sciencedirect.com/science/article/pii/S2211383520302999	Docking study	Nsp15 (endoribonuclease)	SARS-CoV-2	homology-modelled	Internal Coordinate Mechanics (ICM) 3.7.3		-51.1425		-9.15659		-29.5681
Quercetagetin	Wu	2020-02-27	Acta Pharmaceutica Sinica B	https://www.sciencedirect.com/science/article/pii/S2211383520302999	Docking study	Nsp15 (endoribonuclease)	SARS-CoV-2	homology-modelled	Internal Coordinate Mechanics (ICM) 3.7.3		-67.1751		-8.87398		-27.2216
Quercetagetin 6-O-β-D-glucopyranoside	Wu	2020-02-27	Acta Pharmaceutica Sinica B	https://www.sciencedirect.com/science/article/pii/S2211383520302999	Docking study	Helicase	SARS-CoV-2	homology-modelled	Internal Coordinate Mechanics (ICM) 3.7.3		-135.467		-8.40815		-23.3369
Rutin	Wu	2020-02-27	Acta Pharmaceutica Sinica B	https://www.sciencedirect.com/science/article/pii/S2211383520302999	Docking study	Helicase	SARS-CoV-2	homology-modelled	Internal Coordinate Mechanics (ICM) 3.7.3		-132.288		-8.21173		-26.9058
Rutin	Wu	2020-02-27	Acta Pharmaceutica Sinica B	https://www.sciencedirect.com/science/article/pii/S2211383520302999	Docking study	NNRDB	SARS-CoV-2	homology-modelled	Internal Coordinate Mechanics (ICM) 3.7.3		-115.498		-4.635		-28.4605
Rutin	Wu	2020-02-27	Acta Pharmaceutica Sinica B	https://www.sciencedirect.com/science/article/pii/S2211383520302999	Docking study	Nsp 16	SARS-CoV-2	homology-modelled	Internal Coordinate Mechanics (ICM) 3.7.3		-134.961		-10.1804		-34.8535
Rutin	Wu	2020-02-27	Acta Pharmaceutica Sinica B	https://www.sciencedirect.com/science/article/pii/S2211383520302999	Docking study	Nsp3b	SARS-CoV-2	homology-modelled	Internal Coordinate Mechanics (ICM) 3.7.3		-179.918		-6.75444		-37.6977
Rutin	Wu	2020-02-27	Acta Pharmaceutica Sinica B	https://www.sciencedirect.com/science/article/pii/S2211383520302999	Docking study	Nsp9	SARS-CoV-2	homology-modelled	Internal Coordinate Mechanics (ICM) 3.7.3		-119.756		-5.196		-27.6087
Rutin	Wu	2020-02-27	Acta Pharmaceutica Sinica B	https://www.sciencedirect.com/science/article/pii/S2211383520302999	Docking study	TMPRCC2	SARS-CoV-2	homology-modelled	Internal Coordinate Mechanics (ICM) 3.7.3		-155.912		-12.1426		-41.6473
Theaflavin 3,3'-di-O-gallate	Wu	2020-02-27	Acta Pharmaceutica Sinica B	https://www.sciencedirect.com/science/article/pii/S2211383520302999	Docking study	3CLpro	SARS-CoV-2	homology-modelled	Internal Coordinate Mechanics (ICM) 3.7.3		-67.2564		-10.3179		-45.734
Theaflavin 3,3'-di-O-gallate	Wu	2020-02-27	Acta Pharmaceutica Sinica B	https://www.sciencedirect.com/science/article/pii/S2211383520302999	Docking study	E-channel	SARS-CoV-2	homology-modelled	Internal Coordinate Mechanics (ICM) 3.7.3		-183.405		-1.81073		-42.3948
Theaflavin 3,3'-di-O-gallate	Wu	2020-02-27	Acta Pharmaceutica Sinica B	https://www.sciencedirect.com/science/article/pii/S2211383520302999	Docking study	Helicase	SARS-CoV-2	homology-modelled	Internal Coordinate Mechanics (ICM) 3.7.3		-171.502		-9.56168		-55.539
Theaflavin 3,3'-di-O-gallate	Wu	2020-02-27	Acta Pharmaceutica Sinica B	https://www.sciencedirect.com/science/article/pii/S2211383520302999	Docking study	NNRDB	SARS-CoV-2	homology-modelled	Internal Coordinate Mechanics (ICM) 3.7.3		-152.055		-6.4434		-33.9837
Theaflavin 3,3'-di-O-gallate	Wu	2020-02-27	Acta Pharmaceutica Sinica B	https://www.sciencedirect.com/science/article/pii/S2211383520302999	Docking study	Nsp14	SARS-CoV-2	homology-modelled	Internal Coordinate Mechanics (ICM) 3.7.3		-138.824		-13.9106		-41.2264
Theaflavin 3,3'-di-O-gallate	Wu	2020-02-27	Acta Pharmaceutica Sinica B	https://www.sciencedirect.com/science/article/pii/S2211383520302999	Docking study	Nsp15 (endoribonuclease)	SARS-CoV-2	homology-modelled	Internal Coordinate Mechanics (ICM) 3.7.3		-133.874		-9.25068		-40.9474
Theaflavin 3,3'-di-O-gallate	Wu	2020-02-27	Acta Pharmaceutica Sinica B	https://www.sciencedirect.com/science/article/pii/S2211383520302999	Docking study	Nsp3b	SARS-CoV-2	homology-modelled	Internal Coordinate Mechanics (ICM) 3.7.3		-177.989		-3.2011		-61.3309
Theaflavin 3,3'-di-O-gallate	Wu	2020-02-27	Acta Pharmaceutica Sinica B	https://www.sciencedirect.com/science/article/pii/S2211383520302999	Docking study	Nsp9	SARS-CoV-2	homology-modelled	Internal Coordinate Mechanics (ICM) 3.7.3		-123.522		-4.23571		-39.8272
Theaflavin 3,3'-di-O-gallate	Wu	2020-02-27	Acta Pharmaceutica Sinica B	https://www.sciencedirect.com/science/article/pii/S2211383520302999	Docking study	Orf7a	SARS-CoV-2	homology-modelled	Internal Coordinate Mechanics (ICM) 3.7.3		7.84243		-8.93018		-35.3332
Theaflavin 3,3'-di-O-gallate	Wu	2020-02-27	Acta Pharmaceutica Sinica B	https://www.sciencedirect.com/science/article/pii/S2211383520302999	Docking study	RdRp	SARS-CoV-2	homology-modelled	Internal Coordinate Mechanics (ICM) 3.7.3		-129.977		-2.98874		-43.6089
Theaflavin 3,3'-di-O-gallate	Wu	2020-02-27	Acta Pharmaceutica Sinica B	https://www.sciencedirect.com/science/article/pii/S2211383520302999	Docking study	TMPRSS2	SARS-CoV-2	homology-modelled	Internal Coordinate Mechanics (ICM) 3.7.3		-163.738		-6.02224		-52.1109
Wogonoside	Wu	2020-02-27	Acta Pharmaceutica Sinica B	https://www.sciencedirect.com/science/article/pii/S2211383520302999	Docking study	Nsp16	SARS-CoV-2	homology-modelled	Internal Coordinate Mechanics (ICM) 3.7.3		-101.931		-3.91155		-31.9508
Wogonoside	Wu	2020-02-27	Acta Pharmaceutica Sinica B	https://www.sciencedirect.com/science/article/pii/S2211383520302999	Docking study	Nsp7_8	SARS-CoV-2	homology-modelled	Internal Coordinate Mechanics (ICM) 3.7.3		-142.204		-7.56018		-31.1039
Wogonoside	Wu	2020-02-27	Acta Pharmaceutica Sinica B	https://www.sciencedirect.com/science/article/pii/S2211383520302999	Docking study	Nsp9	SARS-CoV-2	homology-modelled	Internal Coordinate Mechanics (ICM) 3.7.3		0.915024		-5.6168		-35.4008
Wogonoside	Wu	2020-02-27	Acta Pharmaceutica Sinica B	https://www.sciencedirect.com/science/article/pii/S2211383520302999	Docking study	TMPRSS2	SARS-CoV-2	homology-modelled	Internal Coordinate Mechanics (ICM) 3.7.3		-112.324		-6.26059		-34.8942
α-Glucosyl hesperidin	Wu	2020-02-27	Acta Pharmaceutica Sinica B	https://www.sciencedirect.com/science/article/pii/S2211383520302999	Docking study	E-channel	SARS-CoV-2	homology-modelled	Internal Coordinate Mechanics (ICM) 3.7.3		-211.999		-5.80976		-36.8724
α-Glucosyl hesperidin	Wu	2020-02-27	Acta Pharmaceutica Sinica B	https://www.sciencedirect.com/science/article/pii/S2211383520302999	Docking study	NCRBD	SARS-CoV-2	homology-modelled	Internal Coordinate Mechanics (ICM) 3.7.3		-110.42		-12.6261		-34.8825
α-Glucosyl hesperidin	Wu	2020-02-27	Acta Pharmaceutica Sinica B	https://www.sciencedirect.com/science/article/pii/S2211383520302999	Docking study	Nsp14	SARS-CoV-2	homology-modelled	Internal Coordinate Mechanics (ICM) 3.7.3		-73.7495		-12.0333		-32.2752
α-Glucosyl hesperidin	Wu	2020-02-27	Acta Pharmaceutica Sinica B	https://www.sciencedirect.com/science/article/pii/S2211383520302999	Docking study	Nsp16	SARS-CoV-2	homology-modelled	Internal Coordinate Mechanics (ICM) 3.7.3		-68.1009		-14.0026		-35.916
α-Glucosyl hesperidin	Wu	2020-02-27	Acta Pharmaceutica Sinica B	https://www.sciencedirect.com/science/article/pii/S2211383520302999	Docking study	Nsp3b	SARS-CoV-2	homology-modelled	Internal Coordinate Mechanics (ICM) 3.7.3		-150.888		-8.58348		-38.7336
α-Glucosyl hesperidin	Wu	2020-02-27	Acta Pharmaceutica Sinica B	https://www.sciencedirect.com/science/article/pii/S2211383520302999	Docking study	Helicase	SARS-CoV-2	homology-modelled	Internal Coordinate Mechanics (ICM) 3.7.3		-186.611		-16.9826		-39.6358
Luteolin	Yu	2020-05-08	Int J Antimicrobiol Agents	https://www.sciencedirect.com/science/article/pii/S0924857920301709	Docking study	PLpro	SARS-CoV	4OVZ	AutoDock 4/Vina				-6.9
Luteolin	Yu	2020-05-08	Int J Antimicrobiol Agents	https://www.sciencedirect.com/science/article/pii/S0924857920301709	Docking study	3CLpro	SARS-CoV-2	6LU7	AutoDock 4/Vina				-5.37
Luteolin	Yu	2020-05-08	Int J Antimicrobiol Agents	https://www.sciencedirect.com/science/article/pii/S0924857920301709	Docking study	RdRp	SARS-CoV	6NUS	AutoDock 4/Vina				-7.5
Luteolin	Yu	2020-05-08	Int J Antimicrobiol Agents	https://www.sciencedirect.com/science/article/pii/S0924857920301709	Docking study	Spike (prefusion core)	SARS-CoV-2	6VSB	AutoDock 4/Vina				-7
Calycosin	Zhang	2020-04-08	Journal of Integrative Medicine	https://www.sciencedirect.com/science/article/pii/S2095496420300364	Docking study	3CLpro	SARS-CoV-2	6LU7	AutoDock 4/Vina				-6.00382
Diosmetin	Zhang	2020-04-08	Journal of Integrative Medicine	https://www.sciencedirect.com/science/article/pii/S2095496420300364	Docking study	3CLpro	SARS-CoV-2	6LU7	AutoDock 4/Vina				-5.70268
Eurycarpin A	Zhang	2020-04-08	Journal of Integrative Medicine	https://www.sciencedirect.com/science/article/pii/S2095496420300364	Docking study	3CLpro	SARS-CoV-2	6LU7	AutoDock 4/Vina				-5.80306
Fisetin	Zhang	2020-04-08	Journal of Integrative Medicine	https://www.sciencedirect.com/science/article/pii/S2095496420300364	Docking study	3CLpro	SARS-CoV-2	6LU7	AutoDock 4/Vina				-6.50335
Formononetin	Zhang	2020-04-08	Journal of Integrative Medicine	https://www.sciencedirect.com/science/article/pii/S2095496420300364	Docking study	3CLpro	SARS-CoV-2	6LU7	AutoDock 4/Vina				-6.00382
Fustin	Zhang	2020-04-08	Journal of Integrative Medicine	https://www.sciencedirect.com/science/article/pii/S2095496420300364	Docking study	3CLpro	SARS-CoV-2	6LU7	AutoDock 4/Vina				-6.2022
Gancaonin A	Zhang	2020-04-08	Journal of Integrative Medicine	https://www.sciencedirect.com/science/article/pii/S2095496420300364	Docking study	3CLpro	SARS-CoV-2	6LU7	AutoDock 4/Vina				-5.80306
Glabrene	Zhang	2020-04-08	Journal of Integrative Medicine	https://www.sciencedirect.com/science/article/pii/S2095496420300364	Docking study	3CLpro	SARS-CoV-2	6LU7	AutoDock 4/Vina				-6.8021
Glabridin	Zhang	2020-04-08	Journal of Integrative Medicine	https://www.sciencedirect.com/science/article/pii/S2095496420300364	Docking study	3CLpro	SARS-CoV-2	6LU7	AutoDock 4/Vina				-5.90344
Glabridin	Zhang	2020-04-08	Journal of Integrative Medicine	https://www.sciencedirect.com/science/article/pii/S2095496420300364	Docking study	3CLpro	SARS-CoV-2	6LU7	AutoDock 4/Vina				-5.90344
Glabrone	Zhang	2020-04-08	Journal of Integrative Medicine	https://www.sciencedirect.com/science/article/pii/S2095496420300364	Docking study	3CLpro	SARS-CoV-2	6LU7	AutoDock 4/Vina				-6.70411
Glepidotin B	Zhang	2020-04-08	Journal of Integrative Medicine	https://www.sciencedirect.com/science/article/pii/S2095496420300364	Docking study	3CLpro	SARS-CoV-2	6LU7	AutoDock 4/Vina				-6.30258
Glyasperin C	Zhang	2020-04-08	Journal of Integrative Medicine	https://www.sciencedirect.com/science/article/pii/S2095496420300364	Docking study	3CLpro	SARS-CoV-2	6LU7	AutoDock 4/Vina				-5.80306
Glyasperin F	Zhang	2020-04-08	Journal of Integrative Medicine	https://www.sciencedirect.com/science/article/pii/S2095496420300364	Docking study	3CLpro	SARS-CoV-2	6LU7	AutoDock 4/Vina				-6.50335
Glycyrin	Zhang	2020-04-08	Journal of Integrative Medicine	https://www.sciencedirect.com/science/article/pii/S2095496420300364	Docking study	3CLpro	SARS-CoV-2	6LU7	AutoDock 4/Vina				-5.80306
Glycyrrhiza flavonol A	Zhang	2020-04-08	Journal of Integrative Medicine	https://www.sciencedirect.com/science/article/pii/S2095496420300364	Docking study	3CLpro	SARS-CoV-2	6LU7	AutoDock 4/Vina				-6.10182
Isolicoflavonol	Zhang	2020-04-08	Journal of Integrative Medicine	https://www.sciencedirect.com/science/article/pii/S2095496420300364	Docking study	3CLpro	SARS-CoV-2	6LU7	AutoDock 4/Vina				-6.30258
Isorhamnetin	Zhang	2020-04-08	Journal of Integrative Medicine	https://www.sciencedirect.com/science/article/pii/S2095496420300364	Docking study	3CLpro	SARS-CoV-2	6LU7	AutoDock 4/Vina				-6.00382
Jaranol	Zhang	2020-04-08	Journal of Integrative Medicine	https://www.sciencedirect.com/science/article/pii/S2095496420300364	Docking study	3CLpro	SARS-CoV-2	6LU7	AutoDock 4/Vina				-5.80306
Kaempferol	Zhang	2020-04-08	Journal of Integrative Medicine	https://www.sciencedirect.com/science/article/pii/S2095496420300364	Docking study	3CLpro	SARS-CoV-2	6LU7	AutoDock 4/Vina				-5.90344
Kaempferol	Zhang	2020-02-20	Journal of Integrative Medicine	https://www.sciencedirect.com/science/article/pii/S2095496420300157	Docking study	3CLpro	SARS-CoV-2	homology-modelled	AutoDock 4.2				-6.01
Kaempferol	Zhang	2020-02-20	Journal of Integrative Medicine	https://www.sciencedirect.com/science/article/pii/S2095496420300157	Docking study	PLpro	SARS-CoV-2	homology-modelled	AutoDock 4.2				-2.15
Licochalcone A	Zhang	2020-04-08	Journal of Integrative Medicine	https://www.sciencedirect.com/science/article/pii/S2095496420300364	Docking study	3CLpro	SARS-CoV-2	6LU7	AutoDock 4/Vina				-5.40153
Licoisoflavanone	Zhang	2020-04-08	Journal of Integrative Medicine	https://www.sciencedirect.com/science/article/pii/S2095496420300364	Docking study	3CLpro	SARS-CoV-2	6LU7	AutoDock 4/Vina				-5.80306
Licoisoflavone B	Zhang	2020-04-08	Journal of Integrative Medicine	https://www.sciencedirect.com/science/article/pii/S2095496420300364	Docking study	3CLpro	SARS-CoV-2	6LU7	AutoDock 4/Vina				-6.40296
Liquiritin	Zhang	2020-04-08	Journal of Integrative Medicine	https://www.sciencedirect.com/science/article/pii/S2095496420300364	Docking study	3CLpro	SARS-CoV-2	6LU7	AutoDock 4/Vina				-6.90249
Lupiwighteone	Zhang	2020-04-08	Journal of Integrative Medicine	https://www.sciencedirect.com/science/article/pii/S2095496420300364	Docking study	3CLpro	SARS-CoV-2	6LU7	AutoDock 4/Vina				-5.70268
Luteolin	Zhang	2020-04-08	Journal of Integrative Medicine	https://www.sciencedirect.com/science/article/pii/S2095496420300364	Docking study	3CLpro	SARS-CoV-2	6LU7	AutoDock 4/Vina				-6.90249
Naringenin	Zhang	2020-04-08	Journal of Integrative Medicine	https://www.sciencedirect.com/science/article/pii/S2095496420300364	Docking study	3CLpro	SARS-CoV-2	6LU7	AutoDock 4/Vina				-5.80306
Quercetin	Zhang	2020-04-08	Journal of Integrative Medicine	https://www.sciencedirect.com/science/article/pii/S2095496420300364	Docking study	3CLpro	SARS-CoV-2	6LU7	AutoDock 4/Vina				-6.50335
Quercetin	Zhang	2020-02-20	Journal of Integrative Medicine	https://www.sciencedirect.com/science/article/pii/S2095496420300157	Docking study	3CLpro	SARS-CoV-2	homology-modelled	AutoDock 4.2				-6.25
Quercetin	Zhang	2020-02-20	Journal of Integrative Medicine	https://www.sciencedirect.com/science/article/pii/S2095496420300157	Docking study	PLpro	SARS-CoV-2	homology-modelled	AutoDock 4.2				-4.62
Semilicoisoflavone B	Zhang	2020-04-08	Journal of Integrative Medicine	https://www.sciencedirect.com/science/article/pii/S2095496420300364	Docking study	3CLpro	SARS-CoV-2	6LU7	AutoDock 4/Vina				-6.10182
Vestitol	Zhang	2020-04-08	Journal of Integrative Medicine	https://www.sciencedirect.com/science/article/pii/S2095496420300364	Docking study	3CLpro	SARS-CoV-2	6LU7	AutoDock 4/Vina				-5.80306
Liquiritin	Zhu	2020-05-02	bioRxiv	https://www.biorxiv.org/content/10.1101/2020.05.02.074021v1	Gene set enrichment analysis/in vitro tests	unknown
